# Supplementary material for: Crystal structure of phen­yl(pyridin-2-yl)methanol
Source: Acta Crystallogr Sect E Struct Rep Online. 2014 Aug 1;70(Pt 9):o947. doi: 10.1107/S1600536814016857 (PMC4186067; doi:10.1107/S1600536814016857)
Supplement: Supplementary file 1 [file e-70-0o947-sup1.cif]

##############################################################################
#                                                                            #
# This CIF contains the data in a paper accepted for publication in          #
# Acta Crystallographica Section E. It conforms to the requirements of       #
# Notes for Authors for Acta Crystallographica Section E, and has been       #
# peer reviewed under the auspices of the IUCr Commission on Journals.       #
#                                                                            #
# Full details of the Crystallographic Information File format               #
# are given in the paper "The Crystallographic Information File (CIF):       #
# a New Standard Archive File for Crystallography" by S. R. Hall, F. H.      #
# Allen and I. D. Brown [Acta Cryst. (1991), A47, 655-685].                  #
#                                                                            #
# The current version of the core CIF dictionary is obtainable from          #
# ftp://ftp.iucr.org/pub/cif_core.dic.                                       #
#                                                                            #
# Software is freely available for graphical display of the structure(s)     #
# in this CIF. For information consult the CIF software page                 #
# http://www.iucr.org/resources/cif/software.                                #
#                                                                            #
# This file may be used for bona fide research purposes within the           #
# scientific community so long as proper attribution is given to the journal # 
# article from which it was obtained.                                        #
#                                                                            #
##############################################################################
data_global
_audit_creation_method     'WinGX routine CIF_UPDATE'
_audit_conform_dict_name     cif_core.dic
_audit_conform_dict_version     2.4.3
_journal_data_validation_number     ?
_journal_date_recd_electronic     2014-07-19
_journal_date_accepted     2014-07-21
_journal_name_full     'Acta Crystallographica, Section E'
_journal_year     2014
_journal_volume     70
_journal_issue      9
_journal_page_first     o947
_journal_page_last     o947
_journal_paper_category     HO
_journal_paper_doi     10.1107/S1600536814016857
_journal_coeditor_code     SU2760
_publ_contact_author_name     'Sung Kwon Kang'
_publ_contact_author_address
;
Department of Chemistry
Chungnam National University
Daejeon 305-764
Republic of Korea
;
_publ_contact_author_email     skkang@cnu.ac.kr
_publ_contact_author_fax      8E307(4)
_publ_contact_author_phone      8E307(4)
_publ_section_title
;
Crystal structure of phenyl(pyridin-2-yl)methanol
;
loop_
    _publ_author_name
    _publ_author_footnote
    _publ_author_address
    'Kim, Haneol' .
;
Department of Chemistry,
Chungnam National University,
Daejeon 305-764,
Republic of Korea
;
    'Kang, Sung Kwon' .
;
Department of Chemistry,
Chungnam National University,
Daejeon 305-764,
Republic of Korea
;
_publ_section_synopsis     .
data_I
_database_code_depnum_ccdc_archive 'CCDC 1015307'
_audit_creation_method     'WinGX routine CIF_UPDATE'
_chemical_name_systematic
;
Phenyl(pyridin-2-yl)methanol
;
_chemical_formula_moiety     'C12 H11 N O'
_chemical_formula_sum     'C12 H11 N O'
_chemical_formula_iupac     'C12 H11 N O'
_chemical_formula_weight     185.22
_symmetry_cell_setting     orthorhombic
_symmetry_space_group_name_H-M     'P n a 21'
_symmetry_space_group_name_Hall     'P 2c -2n'
loop_
    _space_group_symop_operation_xyz
    'x, y, z'
    '-x, -y, z+1/2'
    'x+1/2, -y+1/2, z'
    '-x+1/2, y+1/2, z+1/2'
_cell_length_a     7.4385(8)
_cell_length_b     14.3429(16)
_cell_length_c     9.2255(10)
_cell_angle_alpha     90
_cell_angle_beta     90
_cell_angle_gamma     90
_cell_volume     984.27(19)
_cell_formula_units_Z     4
_cell_measurement_reflns_used     973
_cell_measurement_theta_min     2.63
_cell_measurement_theta_max     19.66
_cell_measurement_temperature     296(2)
_exptl_crystal_description     block
_exptl_crystal_colour     colourless
_exptl_crystal_size_max     0.3
_exptl_crystal_size_mid     0.26
_exptl_crystal_size_min     0.18
_exptl_crystal_density_diffrn     1.25
_exptl_crystal_F_000     392
_exptl_absorpt_coefficient_mu     0.08
_exptl_absorpt_correction_type     none
_exptl_special_details     ?
_diffrn_ambient_temperature     296(2)
_diffrn_radiation_type     MoK\a
_diffrn_radiation_wavelength     0.71073
_diffrn_measurement_device_type     'Bruker SMART CCD area-detector'
_diffrn_measurement_method     '\f and \w scans'
_diffrn_reflns_number     7290
_diffrn_reflns_av_R_equivalents     0.0551
_diffrn_reflns_theta_min     2.625
_diffrn_reflns_theta_max     27.493
_diffrn_reflns_theta_full     25.242
_diffrn_measured_fraction_theta_max     1
_diffrn_measured_fraction_theta_full     1
_diffrn_reflns_limit_h_min     -7
_diffrn_reflns_limit_h_max     9
_diffrn_reflns_limit_k_min     -18
_diffrn_reflns_limit_k_max     18
_diffrn_reflns_limit_l_min     -11
_diffrn_reflns_limit_l_max     11
_refine_special_details     ?
_reflns_number_total     2245
_reflns_number_gt     1190
_reflns_threshold_expression     I>2\s(I)
_refine_ls_structure_factor_coef     Fsqd
_refine_ls_matrix_type     full
_refine_ls_R_factor_all     0.0861
_refine_ls_R_factor_gt     0.0388
_refine_ls_wR_factor_ref     0.084
_refine_ls_goodness_of_fit_ref     0.808
_refine_ls_restrained_S_all     0.808
_refine_ls_number_reflns     2245
_refine_ls_number_parameters     131
_refine_ls_number_restraints     1
_refine_ls_hydrogen_treatment     mixed
_refine_ls_weighting_scheme     calc
_refine_ls_weighting_details
                      'w=1/[\s^2^(Fo^2^)+(0.0303P)^2^] where P=(Fo^2^+2Fc^2^)/3'
_atom_sites_solution_hydrogens     mixed
_refine_ls_shift/su_max     0
_refine_ls_shift/su_mean     0
_refine_diff_density_max     0.093
_refine_diff_density_min     -0.124
_refine_ls_extinction_method     none
loop_
    _atom_type_symbol
    _atom_type_description
    _atom_type_scat_dispersion_real
    _atom_type_scat_dispersion_imag
    _atom_type_scat_source
    C C 0.0033 0.0016 'International Tables Vol C Tables 4.2.6.8 and 6.1.1.4'
    H H 0 0 'International Tables Vol C Tables 4.2.6.8 and 6.1.1.4'
    N N 0.0061 0.0033 'International Tables Vol C Tables 4.2.6.8 and 6.1.1.4'
    O O 0.0106 0.006 'International Tables Vol C Tables 4.2.6.8 and 6.1.1.4'
_computing_data_collection     'SMART (Bruker, 2002)'
_computing_cell_refinement     'SAINT (Bruker, 2002)'
_computing_data_reduction     'SAINT (Bruker, 2002)'
_computing_structure_solution     'SHELXS2013 (Sheldrick, 2008)'
_computing_structure_refinement     'SHELXL2013 (Sheldrick, 2008)'
_computing_molecular_graphics     'ORTEP-3 for Windows (Farrugia, 2012)'
_computing_publication_material     'WinGX (Farrugia, 2012)'
loop_
    _atom_site_type_symbol
    _atom_site_label
    _atom_site_fract_x
    _atom_site_fract_y
    _atom_site_fract_z
    _atom_site_U_iso_or_equiv
    _atom_site_adp_type
    _atom_site_calc_flag
    _atom_site_occupancy
    _atom_site_disorder_assembly
    _atom_site_disorder_group
    N N1 0.4374(3) 0.37463(19) 0.8538(3) 0.0544(7) Uani d 1 . .
    C C2 0.4309(5) 0.2902(3) 0.9150(5) 0.0738(12) Uani d 1 . .
    H H2 0.4616 0.2851 1.0124 0.089 Uiso calc 1 . .
    C C3 0.3819(5) 0.2112(3) 0.8433(6) 0.0773(12) Uani d 1 . .
    H H3 0.3794 0.154 0.8907 0.093 Uiso calc 1 . .
    C C4 0.3365(4) 0.2177(2) 0.7004(5) 0.0733(12) Uani d 1 . .
    H H4 0.302 0.1651 0.6485 0.088 Uiso calc 1 . .
    C C5 0.3426(4) 0.3039(2) 0.6344(4) 0.0582(9) Uani d 1 . .
    H H5 0.3119 0.3104 0.5372 0.07 Uiso calc 1 . .
    C C6 0.3949(4) 0.3804(2) 0.7141(3) 0.0434(7) Uani d 1 . .
    C C7 0.4046(4) 0.4769(2) 0.6482(3) 0.0501(8) Uani d 1 . .
    H H7 0.5021 0.5116 0.6949 0.06 Uiso calc 1 . .
    O O8 0.4471(3) 0.46457(19) 0.5006(3) 0.0700(7) Uani d 1 . .
    H H8 0.474(5) 0.526(3) 0.460(5) 0.111(16) Uiso d 1 . .
    C C9 0.2299(3) 0.52994(18) 0.6693(3) 0.0409(7) Uani d 1 . .
    C C10 0.0771(4) 0.5047(2) 0.5952(4) 0.0587(9) Uani d 1 . .
    H H10 0.0817 0.4549 0.5307 0.07 Uiso calc 1 . .
    C C11 -0.0819(4) 0.5515(3) 0.6146(4) 0.0715(11) Uani d 1 . .
    H H11 -0.1837 0.5334 0.5633 0.086 Uiso calc 1 . .
    C C12 -0.0908(5) 0.6244(3) 0.7087(4) 0.0679(10) Uani d 1 . .
    H H12 -0.1989 0.6557 0.7224 0.081 Uiso calc 1 . .
    C C13 0.0579(5) 0.6514(2) 0.7824(4) 0.0697(10) Uani d 1 . .
    H H13 0.0515 0.7017 0.8459 0.084 Uiso calc 1 . .
    C C14 0.2204(4) 0.6043(2) 0.7639(4) 0.0570(8) Uani d 1 . .
    H H14 0.3219 0.623 0.8151 0.068 Uiso calc 1 . .
loop_
    _atom_site_aniso_label
    _atom_site_aniso_U_11
    _atom_site_aniso_U_22
    _atom_site_aniso_U_33
    _atom_site_aniso_U_12
    _atom_site_aniso_U_13
    _atom_site_aniso_U_23
    N1 0.0530(17) 0.061(2) 0.0488(19) 0.0047(13) 0.0014(14) 0.0027(15)
    C2 0.066(3) 0.084(3) 0.071(3) 0.019(2) 0.008(2) 0.024(2)
    C3 0.059(2) 0.059(3) 0.114(4) 0.006(2) 0.015(2) 0.029(3)
    C4 0.059(2) 0.049(2) 0.112(4) 0.0045(17) 0.006(3) -0.008(2)
    C5 0.056(2) 0.057(2) 0.062(2) 0.0079(16) 0.0005(17) -0.0047(19)
    C6 0.0362(15) 0.0463(19) 0.0476(19) 0.0058(13) 0.0045(15) -0.0004(15)
    C7 0.0500(18) 0.0578(19) 0.0426(19) -0.0030(15) 0.0052(15) -0.0001(16)
    O8 0.0827(17) 0.0741(18) 0.0530(15) 0.0020(14) 0.0260(13) 0.0028(13)
    C9 0.0452(16) 0.0391(15) 0.0383(15) -0.0036(14) 0.0017(14) 0.0062(14)
    C10 0.059(2) 0.047(2) 0.069(2) -0.0019(17) -0.0103(18) -0.0040(17)
    C11 0.052(2) 0.072(2) 0.090(3) 0.0003(19) -0.009(2) 0.010(2)
    C12 0.061(2) 0.071(2) 0.072(3) 0.016(2) 0.011(2) 0.014(2)
    C13 0.091(3) 0.057(2) 0.061(2) 0.018(2) 0.004(2) -0.005(2)
    C14 0.066(2) 0.0535(18) 0.0512(19) -0.0022(16) -0.0088(18) -0.0012(17)
_geom_special_details
;
All e.s.d.'s (except the e.s.d. in the dihedral angle between two l.s. planes)
are estimated using the full covariance matrix. The cell e.s.d.'s are taken
into account individually in the estimation of e.s.d.'s in distances, angles
and torsion angles; correlations between e.s.d.'s in cell parameters are only
used when they are defined by crystal symmetry. An approximate (isotropic)
treatment of cell e.s.d.'s is used for estimating e.s.d.'s involving l.s.
planes.
;
loop_
    _geom_bond_atom_site_label_1
    _geom_bond_atom_site_label_2
    _geom_bond_site_symmetry_2
    _geom_bond_distance
    _geom_bond_publ_flag
    N1 C6 . 1.329(4) ?
    N1 C2 . 1.338(4) ?
    C2 C3 . 1.362(5) ?
    C2 H2 . 0.93 ?
    C3 C4 . 1.364(5) ?
    C3 H3 . 0.93 ?
    C4 C5 . 1.379(5) ?
    C4 H4 . 0.93 ?
    C5 C6 . 1.376(4) ?
    C5 H5 . 0.93 ?
    C6 C7 . 1.514(4) ?
    C7 O8 . 1.408(4) ?
    C7 C9 . 1.518(4) ?
    C7 H7 . 0.98 ?
    O8 H8 . 0.98(5) ?
    C9 C10 . 1.374(4) ?
    C9 C14 . 1.380(4) ?
    C10 C11 . 1.372(4) ?
    C10 H10 . 0.93 ?
    C11 C12 . 1.361(5) ?
    C11 H11 . 0.93 ?
    C12 C13 . 1.354(5) ?
    C12 H12 . 0.93 ?
    C13 C14 . 1.395(4) ?
    C13 H13 . 0.93 ?
    C14 H14 . 0.93 ?
loop_
    _geom_angle_atom_site_label_1
    _geom_angle_atom_site_label_2
    _geom_angle_atom_site_label_3
    _geom_angle_site_symmetry_1
    _geom_angle_site_symmetry_3
    _geom_angle
    _geom_angle_publ_flag
    C6 N1 C2 . . 117.2(3) ?
    N1 C2 C3 . . 123.9(4) ?
    N1 C2 H2 . . 118.1 ?
    C3 C2 H2 . . 118.1 ?
    C2 C3 C4 . . 118.6(4) ?
    C2 C3 H3 . . 120.7 ?
    C4 C3 H3 . . 120.7 ?
    C3 C4 C5 . . 118.7(4) ?
    C3 C4 H4 . . 120.7 ?
    C5 C4 H4 . . 120.7 ?
    C6 C5 C4 . . 119.2(3) ?
    C6 C5 H5 . . 120.4 ?
    C4 C5 H5 . . 120.4 ?
    N1 C6 C5 . . 122.4(3) ?
    N1 C6 C7 . . 115.8(3) ?
    C5 C6 C7 . . 121.8(3) ?
    O8 C7 C6 . . 106.5(3) ?
    O8 C7 C9 . . 112.3(2) ?
    C6 C7 C9 . . 111.4(2) ?
    O8 C7 H7 . . 108.8 ?
    C6 C7 H7 . . 108.8 ?
    C9 C7 H7 . . 108.8 ?
    C7 O8 H8 . . 108(3) ?
    C10 C9 C14 . . 118.4(3) ?
    C10 C9 C7 . . 120.8(3) ?
    C14 C9 C7 . . 120.8(3) ?
    C11 C10 C9 . . 121.3(3) ?
    C11 C10 H10 . . 119.4 ?
    C9 C10 H10 . . 119.4 ?
    C12 C11 C10 . . 120.1(4) ?
    C12 C11 H11 . . 120 ?
    C10 C11 H11 . . 120 ?
    C13 C12 C11 . . 120.0(3) ?
    C13 C12 H12 . . 120 ?
    C11 C12 H12 . . 120 ?
    C12 C13 C14 . . 120.5(3) ?
    C12 C13 H13 . . 119.8 ?
    C14 C13 H13 . . 119.8 ?
    C9 C14 C13 . . 119.8(3) ?
    C9 C14 H14 . . 120.1 ?
    C13 C14 H14 . . 120.1 ?
loop_
    _geom_hbond_atom_site_label_D
    _geom_hbond_atom_site_label_H
    _geom_hbond_atom_site_label_A
    _geom_hbond_site_symmetry_A
    _geom_hbond_distance_DH
    _geom_hbond_distance_HA
    _geom_hbond_distance_DA
    _geom_hbond_angle_DHA
    O8 H8 N1 2_664 0.98(5) 1.85(5) 2.809(4) 166(4)
_shelx_hkl_file
;
   0   1   0    0.62    0.23
   0  -1   0    0.31    0.21
   0   2   0  339.17    4.70
   0  -2   0  313.62    4.30
   0   3   0    0.02    0.49
   0  -3   0    0.36    0.64
   0   4   0   87.12    3.51
   0  -4   0   79.31    3.33
   0   5   0   -0.17    0.76
   0  -5   0    0.48    1.08
   0   6   0  325.47    8.13
   0  -6   0  309.40    7.58
   0   7   0    0.03    0.97
   0  -7   0    0.50    1.16
   0   8   0  130.96    6.12
   0  -8   0  126.34    5.76
   0   9   0    0.84    1.21
   0  -9   0   -0.03    0.91
   0  -9   0   -0.05    1.29
   0  10   0   43.01    4.13
   0 -10   0   42.89    3.12
   0 -10   0   47.15    4.40
   0  11   0    1.02    1.48
   0 -11   0    0.15    1.14
   0 -11   0   -0.84    1.55
   0  12   0  221.29   10.02
   0 -12   0  202.71    9.22
   0  13   0    3.40    2.12
   0 -13   0    3.40    2.29
   0  14   0    0.89    1.62
   0 -14   0    0.64    1.81
   0  15   0   -1.54    1.23
   0 -15   0   -0.02    1.97
   0  16   0    2.77    2.41
   0 -16   0    4.11    2.74
   0  17   0   -0.65    1.70
   0 -17   0   -0.44    2.09
   0  18   0    3.89    2.90
   0  19   0    0.44    2.27
   0   0  -1    0.87    0.33
   0   0  -1    2.19    0.49
   0   1  -1  510.39    5.67
   0  -1  -1  398.30    4.02
   0   1   1  505.37    5.03
   0  -1   1  465.69    5.45
   0   2  -1    0.36    0.46
   0  -2  -1    0.90    0.40
   0   2   1    0.85    0.53
   0  -2   1    0.60    0.57
   0   3  -1 1201.67   11.93
   0  -3  -1 1237.08    9.86
   0   3   1 1194.96   10.83
   0  -3   1 1086.09   11.24
   0   4  -1   -0.15    0.65
   0  -4  -1    0.53    0.36
   0  -4  -1    0.56    0.71
   0   4   1   -0.23    0.69
   0  -4   1   -0.12    0.96
   0   5  -1   17.17    2.54
   0  -5  -1   12.81    0.93
   0  -5  -1   13.35    1.88
   0   5   1   13.47    2.02
   0  -5   1   13.68    2.29
   0   6  -1   -0.54    0.66
   0  -6  -1    0.78    0.57
   0  -6  -1    0.30    0.89
   0   6   1    1.01    0.99
   0  -6   1   -0.73    1.01
   0   7  -1   67.00    4.29
   0  -7  -1   70.27    2.41
   0  -7  -1   64.21    3.76
   0   7   1   73.82    4.28
   0  -7   1   63.15    4.19
   0   8  -1    0.10    0.99
   0  -8  -1    0.27    0.69
   0  -8  -1    0.00    0.99
   0   8   1    0.50    1.15
   0  -8   1    1.53    1.56
   0   9  -1   51.22    4.39
   0  -9  -1   51.89    2.55
   0  -9  -1   42.83    3.76
   0   9   1   46.81    3.99
   0  -9   1   46.64    4.32
   0  10  -1    0.84    1.51
   0 -10  -1   -0.07    0.84
   0 -10  -1    0.42    1.38
   0  10   1   -0.11    1.05
   0 -10   1    1.84    1.86
   0  11  -1   51.60    4.94
   0 -11  -1   49.08    4.50
   0  11   1   54.56    4.93
   0 -11   1   52.89    4.13
   0 -11   1   43.66    4.76
   0  12  -1   -0.41    1.39
   0 -12  -1   -0.11    1.61
   0  12   1   -0.54    1.35
   0 -12   1   -0.31    1.34
   0 -12   1    0.51    1.87
   0  13  -1   32.14    5.22
   0 -13  -1   39.44    4.50
   0  13   1   39.49    5.73
   0 -13   1   41.63    5.05
   0  14  -1    1.32    1.87
   0 -14  -1    1.58    1.82
   0  14   1   -0.86    1.40
   0 -14   1   -1.33    1.58
   0  15  -1   -0.38    1.61
   0 -15  -1    2.07    2.03
   0  15   1    1.14    2.03
   0 -15   1    2.67    2.37
   0  16  -1    0.05    1.85
   0 -16  -1   -1.46    1.65
   0  16   1   -0.67    1.72
   0 -16   1   -0.15    2.10
   0  17  -1    2.36    2.47
   0  17   1    1.24    2.17
   0 -17   1    2.57    2.86
   0  18  -1    0.75    2.31
   0  18   1    0.29    1.96
   0 -18   1    2.40    3.04
   0  19  -1    3.67    3.11
   0  19   1    2.01    2.70
   0   0  -2 2206.69   14.04
   0   0  -2 2313.88   14.73
   0   1  -2    0.30    0.66
   0   1  -2   -0.01    0.57
   0  -1  -2    0.33    0.49
   0  -1  -2    0.24    0.51
   0   2  -2 1856.23   15.34
   0  -2  -2 1958.46   12.62
   0   2   2 1903.20   13.85
   0  -2   2 1720.16   14.86
   0   3  -2    0.32    0.82
   0  -3  -2    0.15    0.51
   0   3   2    1.46    0.83
   0  -3   2    1.43    1.18
   0   4  -2 1783.89   17.94
   0  -4  -2 1872.82   14.41
   0   4   2 1813.56   16.09
   0  -4   2 1671.70   17.39
   0   5  -2    0.69    0.89
   0  -5  -2    0.88    0.79
   0   5   2    0.73    0.91
   0  -5   2    1.70    1.39
   0   6  -2  135.66    5.87
   0  -6  -2  136.14    4.76
   0   6   2  130.98    5.24
   0  -6   2  116.17    5.43
   0   7  -2    0.53    0.99
   0  -7  -2    0.14    0.76
   0   7   2    1.13    1.13
   0  -7   2   -0.24    1.29
   0   8  -2  151.41    7.04
   0  -8  -2  163.00    6.07
   0   8   2  153.35    6.54
   0  -8   2  137.03    6.76
   0   9  -2   -0.01    1.03
   0  -9  -2   -0.63    1.05
   0   9   2    0.10    1.19
   0  -9   2    0.92    1.89
   0  10  -2    8.77    2.57
   0 -10  -2   11.64    2.59
   0  10   2   13.35    3.12
   0 -10   2    9.73    2.91
   0  11  -2   -0.31    1.18
   0 -11  -2    1.15    1.50
   0  11   2   -0.22    1.49
   0 -11   2   -0.29    2.08
   0  12  -2   14.21    3.69
   0 -12  -2   12.83    3.11
   0  12   2   16.45    3.76
   0 -12   2   13.10    3.82
   0  13  -2    0.02    1.28
   0 -13  -2    0.46    1.54
   0  13   2    0.44    1.43
   0 -13   2    1.19    1.72
   0 -13   2    1.94    2.39
   0  14  -2    6.52    2.99
   0 -14  -2    7.89    2.62
   0  14   2    5.21    2.39
   0 -14   2    1.95    2.49
   0  15  -2    1.18    2.24
   0  15   2   -0.93    1.70
   0 -15   2    0.60    2.32
   0  16  -2   -0.32    1.70
   0  16   2    0.60    2.07
   0 -16   2    3.06    2.43
   0  17  -2    0.87    2.11
   0  17   2   -0.84    1.82
   0 -17   2    2.06    2.65
   0  18  -2    2.75    2.81
   0  18   2    1.67    2.45
   0 -18   2    2.77    3.40
   0   0  -3    0.34    0.76
   0   0  -3   -0.07    0.67
   0   1  -3  522.00    8.94
   0   1  -3  539.76    9.14
   0  -1  -3  538.04    8.22
   0  -1  -3  554.23    8.77
   0   2  -3   -0.28    0.75
   0  -2  -3    0.02    0.58
   0   2   3    0.73    0.81
   0  -2   3    0.36    1.01
   0   3  -3  313.48    7.84
   0  -3  -3  317.99    6.29
   0   3   3  315.91    7.01
   0  -3   3  294.12    7.70
   0   4  -3    0.33    0.88
   0  -4  -3    0.60    0.66
   0   4   3    0.31    0.79
   0  -4   3   -0.30    1.01
   0   5  -3  246.57    7.87
   0  -5  -3  246.90    6.11
   0   5   3  230.40    6.75
   0  -5   3  210.29    7.41
   0   6  -3    0.30    1.01
   0  -6  -3   -0.26    0.61
   0   6   3    0.98    1.02
   0  -6   3   -0.31    1.03
   0   7  -3   27.26    3.16
   0  -7  -3   29.62    2.60
   0   7   3   26.33    2.87
   0  -7   3   30.07    4.24
   0   8  -3    0.38    1.23
   0  -8  -3    0.30    0.86
   0   8   3    0.29    1.12
   0  -8   3    0.90    1.80
   0   9  -3   66.64    5.34
   0  -9  -3   66.11    4.26
   0   9   3   66.82    4.86
   0  -9   3   55.23    5.18
   0  10  -3   -1.46    1.14
   0 -10  -3   -0.03    1.16
   0  10   3   -0.16    1.15
   0 -10   3   -0.56    1.84
   0  11  -3    8.75    2.92
   0 -11  -3    9.31    2.49
   0  11   3    7.31    2.63
   0 -11   3    7.54    2.89
   0  12  -3    0.36    1.56
   0 -12  -3   -0.58    1.24
   0  12   3    1.30    1.67
   0 -12   3    0.34    2.25
   0  13  -3    1.69    1.94
   0 -13  -3    2.41    2.02
   0  13   3    1.28    1.85
   0 -13   3    2.22    2.58
   0  14  -3    0.83    1.65
   0  14   3   -0.12    1.56
   0 -14   3    0.29    1.78
   0 -14   3    0.51    2.07
   0  15  -3    4.45    2.54
   0  15   3    4.43    2.65
   0 -15   3    3.90    3.01
   0  16  -3    2.49    2.32
   0  16   3   -0.43    1.93
   0 -16   3   -0.55    2.08
   0  17  -3    0.10    2.14
   0  17   3   -1.29    1.82
   0 -17   3    1.09    2.52
   0  18  -3    0.80    2.43
   0  18   3    1.64    2.60
   0 -18   3   -0.13    2.49
   0   0  -4  163.86    5.55
   0   0  -4  176.65    5.89
   0   1  -4   -0.35    0.75
   0   1  -4    0.18    0.69
   0  -1  -4    0.14    0.69
   0  -1  -4    0.39    0.72
   0   2  -4    9.17    1.95
   0  -2  -4    7.46    1.51
   0  -2   4    7.52    1.96
   0   3  -4    0.41    0.96
   0  -3  -4    0.23    0.69
   0   3   4   -0.40    0.80
   0  -3   4   -0.05    1.10
   0   4  -4  246.55    8.11
   0  -4  -4  245.81    6.44
   0   4   4  247.02    7.23
   0  -4   4  230.84    8.00
   0   5  -4    0.87    1.16
   0  -5  -4   -0.38    0.60
   0   5   4    0.84    1.00
   0  -5   4    0.30    1.40
   0   6  -4   24.45    3.68
   0  -6  -4   23.22    2.33
   0   6   4   26.03    2.89
   0  -6   4   24.02    3.63
   0   7  -4   -0.47    1.08
   0  -7  -4   -0.38    0.73
   0   7   4    0.58    1.24
   0  -7   4    0.03    1.61
   0   8  -4    4.99    2.14
   0  -8  -4    6.94    1.84
   0   8   4    8.07    2.35
   0  -8   4    6.42    2.57
   0   9  -4    0.25    1.18
   0  -9  -4   -0.23    0.98
   0   9   4    1.03    1.42
   0  -9   4   -0.25    1.70
   0  10  -4   15.33    3.60
   0 -10  -4   18.80    3.11
   0  10   4   17.20    3.53
   0 -10   4    7.51    2.91
   0  11  -4   -0.21    1.41
   0 -11  -4   -0.16    1.04
   0  11   4    0.30    1.61
   0 -11   4    0.37    2.15
   0  12  -4   17.60    4.15
   0  12   4   27.48    4.72
   0 -12   4   22.07    4.79
   0  13  -4   -0.59    1.46
   0  13   4   -0.56    1.34
   0 -13   4    2.41    2.42
   0  14  -4    4.03    2.45
   0  14   4    5.47    2.76
   0 -14   4    9.90    3.39
   0 -14   4    6.77    3.41
   0  15  -4   -1.42    1.59
   0  15   4    1.29    2.16
   0 -15   4   -0.66    1.86
   0 -15   4   -0.67    2.21
   0  16  -4    2.68    2.59
   0  16   4    1.09    2.17
   0 -16   4    0.38    2.75
   0  17  -4   -0.35    1.80
   0 -17   4    3.17    3.15
   0  18  -4    2.57    2.97
   0 -18   4    2.53    3.18
   0   0  -5    1.34    1.09
   0   0  -5    0.56    0.90
   0   1  -5  307.46    8.82
   0   1  -5  312.00    8.97
   0  -1  -5  309.85    8.31
   0  -1  -5  307.00    8.60
   0   2  -5    0.14    0.78
   0  -2  -5    0.99    0.94
   0  -2   5    1.48    1.31
   0   3  -5   39.94    3.63
   0  -3  -5   43.88    3.19
   0   3   5   42.45    3.42
   0  -3   5   31.78    3.56
   0   4  -5   -0.35    1.02
   0  -4  -5    0.06    0.76
   0   4   5    1.51    1.16
   0  -4   5    1.17    1.57
   0   5  -5   65.48    4.95
   0  -5  -5   69.15    3.96
   0   5   5   71.16    4.55
   0  -5   5   60.24    5.01
   0   6  -5    0.88    1.26
   0  -6  -5   -0.44    0.77
   0   6   5   -0.65    0.74
   0   6   5    0.58    1.21
   0  -6   5    0.23    1.69
   0   7  -5   12.88    3.06
   0  -7  -5   11.98    2.28
   0   7   5   11.95    2.68
   0  -7   5    8.89    2.80
   0   8  -5   -0.04    1.35
   0  -8  -5   -0.65    0.84
   0   8   5   -0.98    1.23
   0  -8   5    0.61    2.05
   0   9  -5   11.63    3.31
   0  -9  -5   14.63    2.70
   0   9   5   11.57    2.91
   0  -9   5   11.28    3.33
   0  10  -5    0.59    1.53
   0  10   5    0.51    1.67
   0 -10   5    0.48    2.08
   0  11  -5    9.13    3.31
   0  11   5    5.20    2.38
   0 -11   5    6.33    3.12
   0  12  -5   -0.68    1.63
   0  12   5   -1.18    1.36
   0 -12   5    2.79    2.73
   0  13  -5    2.05    2.01
   0  13   5    2.71    2.25
   0 -13   5    1.98    2.61
   0  14  -5    0.44    1.79
   0  14   5    0.90    2.01
   0 -14   5    0.07    1.95
   0 -14   5    3.04    2.90
   0  15  -5    0.41    1.85
   0 -15   5    0.13    2.35
   0 -15   5    3.00    3.07
   0  16  -5   -1.01    2.03
   0 -16   5   -0.90    2.69
   0  17  -5    3.60    3.17
   0 -17   5    5.47    4.18
   0   0  -6   75.60    4.88
   0   0  -6   77.87    5.01
   0   1  -6   -0.90    0.83
   0  -1  -6   -0.37    1.07
   0  -1  -6    0.23    0.99
   0   2  -6   58.17    4.59
   0  -2  -6   65.66    4.34
   0  -2   6   56.19    4.70
   0   3  -6    0.55    1.08
   0  -3  -6    0.09    0.99
   0   3   6    0.64    1.24
   0  -3   6   -0.49    1.44
   0   4  -6   71.71    5.29
   0  -4  -6   68.26    4.33
   0   4   6   68.01    4.84
   0  -4   6   64.92    5.40
   0   5  -6    1.54    1.64
   0  -5  -6    0.32    1.01
   0   5   6    0.55    1.24
   0  -5   6    1.58    1.79
   0   6  -6   26.50    4.28
   0  -6  -6   33.82    3.25
   0   6   6   31.79    3.65
   0  -6   6   31.04    4.94
   0   7  -6    0.46    1.45
   0  -7  -6    0.54    0.95
   0   7   6    1.34    1.62
   0  -7   6   -0.52    1.86
   0   8  -6   38.57    4.74
   0  -8  -6   24.31    3.68
   0   8   6   34.11    4.00
   0  -8   6   29.64    5.26
   0   9  -6    0.28    1.41
   0   9   6   -1.14    1.17
   0  -9   6    1.02    2.18
   0  10  -6    8.01    3.07
   0  10   6    7.05    2.56
   0 -10   6    6.00    2.98
   0  11  -6   -1.32    1.33
   0  11   6   -0.47    1.55
   0 -11   6   -0.71    2.33
   0  12  -6   26.15    5.19
   0  12   6   27.82    4.91
   0 -12   6   28.37    5.87
   0  13  -6    0.47    1.52
   0  13   6   -0.17    1.93
   0 -13   6   -0.69    2.26
   0  14  -6    3.01    2.55
   0 -14   6    1.98    2.21
   0 -14   6    2.59    3.06
   0  15  -6    0.01    1.88
   0 -15   6   -0.50    2.22
   0 -15   6   -0.30    2.62
   0  16  -6    4.75    3.12
   0 -16   6    2.54    2.60
   0 -16   6    2.85    3.46
   0   0  -7    0.48    1.28
   0   0  -7   -0.48    1.01
   0   1  -7   10.48    2.84
   0  -1  -7   11.88    2.81
   0  -1  -7    9.24    2.52
   0  -1   7    6.55    2.47
   0   2  -7    0.33    1.31
   0  -2  -7   -0.28    1.15
   0  -2   7   -0.54    1.45
   0   3  -7   17.85    3.78
   0  -3  -7   13.38    2.82
   0   3   7   12.59    3.05
   0  -3   7   11.47    3.27
   0   4  -7   -0.22    1.32
   0  -4  -7    1.31    1.28
   0   4   7    1.20    1.55
   0  -4   7    0.68    1.98
   0   5  -7   43.72    4.71
   0  -5  -7   40.68    3.86
   0   5   7   45.58    4.53
   0  -5   7   36.68    5.36
   0   6  -7   -0.52    1.16
   0  -6  -7    0.29    1.37
   0   6   7    2.19    1.81
   0  -6   7    1.40    2.33
   0   7  -7   62.19    5.96
   0   7   7   54.32    5.06
   0  -7   7   55.91    6.07
   0   8  -7   -0.18    1.48
   0   8   7    0.29    1.58
   0  -8   7   -1.26    1.83
   0   9  -7    1.57    1.95
   0   9   7    2.88    2.03
   0  -9   7   -0.21    1.96
   0  10  -7    0.48    1.74
   0  10   7   -0.62    1.35
   0 -10   7   -1.12    2.08
   0  11  -7    0.52    1.89
   0  11   7    2.54    2.45
   0 -11   7    1.30    2.61
   0  12  -7    0.61    1.95
   0 -12   7   -0.99    2.10
   0  13  -7    1.75    2.34
   0 -13   7   -1.18    2.42
   0  14  -7    0.59    2.40
   0 -14   7   -1.41    2.03
   0 -14   7   -0.25    2.66
   0  15  -7   -0.33    2.12
   0 -15   7   -0.85    2.46
   0 -15   7    1.02    2.94
   0   0  -8   24.94    4.29
   0   1  -8   -0.53    1.07
   0  -1  -8   -0.69    1.31
   0  -1  -8   -0.46    1.22
   0  -1   8   -1.98    1.37
   0   2  -8    7.62    2.78
   0  -2  -8    7.69    2.55
   0   2   8    9.40    2.88
   0  -2   8    6.78    2.73
   0   3  -8    0.94    1.34
   0  -3  -8    0.62    1.43
   0   3   8    1.27    1.58
   0  -3   8    0.86    1.92
   0   4  -8   17.91    3.97
   0  -4  -8   21.90    3.69
   0   4   8   17.60    3.82
   0  -4   8   17.43    4.24
   0   5  -8   -0.65    1.19
   0   5   8   -0.62    1.35
   0  -5   8   -0.16    1.82
   0   6  -8    2.10    1.84
   0   6   8    0.09    1.66
   0  -6   8    2.69    2.39
   0   7  -8    0.27    1.55
   0   7   8    0.41    1.77
   0  -7   8    1.44    2.21
   0   8  -8    5.97    2.93
   0   8   8    9.59    3.15
   0  -8   8   10.97    3.78
   0   9  -8    0.04    1.67
   0  -9   8    0.09    2.37
   0  10  -8    0.26    1.89
   0 -10   8    0.35    2.27
   0  11  -8    0.31    1.75
   0 -11   8   -0.22    2.36
   0  12  -8   -0.24    1.96
   0 -12   8    3.08    2.96
   0  13  -8   -0.09    1.82
   0 -13   8   -0.28    2.40
   0  14  -8    2.28    2.77
   0 -14   8    3.99    3.30
   0 -14   8    1.47    3.33
   0   0  -9   -0.87    1.34
   0   0   9   -1.01    1.55
   0   1  -9   17.49    4.07
   0  -1  -9   10.77    3.24
   0  -1   9    8.68    3.10
   0   2  -9    0.39    1.51
   0  -2  -9   -2.12    1.41
   0   2   9    0.41    1.52
   0  -2   9    1.60    2.04
   0   3  -9   15.89    3.88
   0  -3  -9   12.82    3.13
   0   3   9   16.31    3.93
   0  -3   9   15.39    4.10
   0   4  -9    0.12    1.65
   0   4   9   -0.23    1.63
   0  -4   9   -1.24    1.82
   0   5  -9    1.35    1.98
   0   5   9   -0.19    1.76
   0  -5   9   -0.16    1.91
   0   6  -9   -0.11    1.63
   0   6   9    0.58    1.88
   0  -6   9    2.76    2.67
   0   7  -9    2.10    2.19
   0  -7   9    4.13    2.87
   0   8  -9   -0.70    1.36
   0  -8   9    0.57    2.31
   0   9  -9    4.33    2.88
   0  -9   9    4.33    3.06
   0  10  -9   -0.78    1.72
   0 -10   9    0.95    2.81
   0  11  -9    5.97    3.39
   0 -11   9    3.51    3.49
   0  12  -9    1.27    2.71
   0 -12   9   -0.60    2.81
   0  13  -9    5.32    3.39
   0 -13   9    3.53    3.29
   0 -13   9   -1.42    3.18
   0   0 -10    3.91    2.44
   0   0  10    3.34    2.48
   0   1 -10   -0.47    1.47
   0   1  10   -0.41    1.61
   0  -1  10    0.44    1.87
   0   2 -10    4.47    2.64
   0   2  10    6.99    2.99
   0  -2  10    7.56    3.44
   0   3 -10    0.17    1.88
   0   3  10   -0.58    1.51
   0  -3  10   -0.48    2.02
   0   4 -10    3.25    2.56
   0   4  10    0.85    1.86
   0  -4  10    0.08    2.09
   0   5 -10    0.72    2.07
   0  -5  10   -0.08    2.13
   0   6 -10    1.47    2.01
   0  -6  10    1.70    2.64
   0   7 -10    0.70    2.03
   0  -7  10    1.72    2.66
   0   8 -10    1.77    2.43
   0  -8  10    2.64    3.01
   0   9 -10   -1.75    1.78
   0  -9  10   -0.31    2.59
   0  10 -10    0.08    2.26
   0 -10  10   -0.82    2.69
   0  11 -10   -0.40    2.44
   0 -11  10   -0.60    2.15
   0 -11  10    0.40    3.15
   0   0 -11    0.12    2.09
   0   1 -11   -0.95    2.00
   0   1  11    2.12    2.49
   0  -1  11    1.54    2.42
   0   2 -11   -0.38    1.73
   0  -2  11   -1.63    2.20
   0   3 -11    0.29    2.14
   0  -3  11    0.78    2.33
   0   4 -11   -0.63    1.82
   0  -4  11   -2.35    1.93
   0   5 -11   -0.02    1.96
   0  -5  11    0.37    2.56
   0   6 -11    1.44    2.46
   0  -6  11    0.05    2.59
   0   7 -11    1.66    2.48
   0  -7  11   -0.35    2.95
   0   8 -11   -0.52    2.16
   0  -8  11    0.64    2.93
   0   1 -12   -1.76    1.87
   0  -1  12    0.75    2.55
   0   2 -12   -0.40    2.21
   0  -2  12    6.09    3.51
   0   3 -12    0.01    2.48
   0  -3  12    0.53    2.75
   0  -3  12    0.56    2.86
   0   4 -12    9.97    4.30
   0  -4  12    7.39    3.88
   0  -4  12    6.29    3.84
   1   0   0    0.42    0.34
   1   0   0    0.21    0.28
   1   0   0    0.26    0.25
  -1   1   0   49.16    1.41
   1   1   0   48.90    1.88
   1   1   0   48.02    1.53
   1   1   0   48.15    1.82
   1  -1   0   48.44    1.92
   1  -1   0   47.97    1.93
  -1   2   0   44.30    1.66
   1   2   0   41.48    1.61
   1   2   0   43.55    2.14
   1  -2   0   41.83    1.96
   1  -2   0   43.23    2.19
  -1   3   0   31.67    1.79
  -1  -3   0   28.52    1.71
   1   3   0   31.56    2.21
   1  -3   0   30.51    1.90
   1  -3   0   28.77    2.20
  -1   4   0   11.90    1.42
  -1  -4   0   14.35    1.75
   1   4   0   11.54    1.82
   1  -4   0   15.22    1.84
   1  -4   0   10.78    1.76
  -1   5   0    0.25    0.72
  -1  -5   0    0.41    0.92
   1   5   0    0.99    1.01
   1  -5   0    1.45    0.93
   1  -5   0    1.53    1.23
  -1   6   0    6.12    1.53
  -1  -6   0    7.69    1.68
   1   6   0    6.50    1.84
   1  -6   0    6.09    1.44
   1  -6   0    8.49    2.01
  -1   7   0    1.13    1.02
  -1  -7   0    0.05    1.04
   1   7   0   -0.36    0.89
   1  -7   0    0.40    0.85
   1  -7   0   -0.18    1.19
  -1   8   0   29.97    3.02
  -1  -8   0   23.05    2.79
   1   8   0   24.76    3.62
   1  -8   0    2.26    1.02
   1  -8   0   23.59    3.41
  -1   9   0    9.74    2.40
  -1  -9   0    8.06    2.39
   1   9   0    9.90    2.70
   1  -9   0   -0.07    0.48
   1  -9   0   10.47    2.73
  -1  10   0    0.71    1.26
  -1 -10   0    1.47    1.61
   1  10   0    0.19    1.37
   1 -10   0    1.40    1.11
   1 -10   0    0.52    1.59
  -1  11   0    1.00    1.40
  -1 -11   0   -0.54    1.46
   1  11   0    0.54    1.55
   1 -11   0    1.39    1.35
   1 -11   0    1.90    1.93
  -1  12   0    1.61    1.68
  -1 -12   0    0.38    1.66
   1  12   0    1.20    1.74
   1 -12   0    1.61    2.07
  -1  13   0   57.09    5.42
  -1 -13   0   47.96    5.07
   1  13   0   52.09    5.59
   1 -13   0   50.71    5.41
  -1  14   0   33.46    5.50
  -1 -14   0   24.70    4.39
   1  14   0   22.74    4.84
   1 -14   0   30.11    5.11
  -1  15   0   -0.24    1.57
  -1 -15   0   -0.67    1.93
   1  15   0    1.02    2.08
   1 -15   0    0.09    1.83
  -1  16   0    0.32    1.84
   1  16   0    0.48    1.82
   1 -16   0   -0.31    2.06
  -1  17   0   -1.29    1.68
   1  17   0    0.20    1.60
   1 -17   0    0.40    2.49
  -1  18   0    6.44    3.40
   1  18   0    2.39    2.67
   1 -18   0    4.05    2.76
  -1  19   0    6.44    3.56
   1  19   0    6.17    3.74
  -1   0  -1    0.21    0.38
   1   0  -1    0.19    0.40
   1   0  -1    0.34    0.26
   1   0   1    0.33    0.48
   1   0   1    0.52    0.36
  -1   1  -1  892.29    8.76
   1   1  -1  860.79    8.76
   1   1  -1  914.47    7.73
   1  -1  -1  875.46    9.04
   1   1   1  884.90    7.91
   1   1   1  885.93    4.04
   1   1   1  879.71    9.05
   1  -1   1  868.41    9.04
   1  -1   1  836.53    8.05
  -1   2  -1 1865.18   13.63
  -1   2   1 1917.52   12.60
   1   2  -1 1778.64   13.40
   1   2  -1 1851.20   13.45
   1  -2  -1 1930.27   11.82
   1  -2  -1 1948.13   14.52
   1   2   1 1894.50   11.01
   1   2   1 1860.23   14.43
   1  -2   1 1822.73   14.06
   1  -2   1 1707.37   13.51
  -1   3  -1  158.90    4.47
  -1  -3  -1  146.69    2.50
  -1   3   1  161.39    3.31
  -1  -3   1  145.62    4.32
   1   3  -1  157.35    4.61
   1  -3  -1    0.05    0.16
   1  -3  -1  152.76    4.53
   1   3   1  161.23    3.21
   1   3   1  156.55    4.70
   1  -3   1  149.93    4.44
   1  -3   1  143.55    4.63
  -1   4  -1  381.38    7.56
  -1  -4  -1  350.02    5.00
  -1   4   1  379.84    6.16
  -1  -4   1  345.57    7.12
   1   4  -1  377.69    7.95
   1  -4  -1  384.75    5.55
   1  -4  -1  377.36    7.66
   1   4   1  378.72    7.97
   1  -4   1  363.26    7.25
   1  -4   1  340.12    7.69
  -1   5  -1  202.95    6.07
  -1  -5  -1  182.48    4.33
  -1   5   1  199.23    5.19
  -1  -5   1  188.12    5.76
   1   5  -1  198.63    6.38
   1  -5  -1  205.02    4.29
   1  -5  -1  196.01    6.03
   1   5   1  194.97    6.25
   1  -5   1  197.38    5.70
   1  -5   1  184.92    6.25
  -1   6  -1  352.48    8.63
  -1   6   1  363.44    7.83
  -1  -6   1  336.60    8.21
   1   6  -1  354.98    9.20
   1  -6  -1  377.57    6.13
   1  -6  -1  360.48    8.73
   1   6   1  370.99    9.24
   1  -6   1  355.41    8.03
   1  -6   1  339.54    8.97
  -1   7  -1  100.12    5.06
  -1  -7  -1   94.88    4.07
  -1   7   1  106.47    4.75
  -1  -7   1   92.46    4.80
   1   7  -1   96.68    5.24
   1  -7  -1   99.66    3.44
   1  -7  -1   93.91    4.93
   1   7   1   99.96    5.30
   1  -7   1  100.86    4.63
   1  -7   1   85.23    5.03
  -1   8  -1  168.82    6.95
  -1  -8  -1  159.60    5.71
  -1   8   1  177.76    6.60
  -1  -8   1  149.62    6.46
   1  -8  -1  173.76    4.74
   1  -8  -1  159.83    6.74
   1   8   1  168.24    7.23
   1  -8   1  172.02    6.25
   1  -8   1  155.64    7.04
  -1   9  -1    9.83    2.46
  -1  -9  -1   11.55    2.32
  -1   9   1   11.78    2.46
  -1  -9   1   11.56    2.70
   1   9  -1   10.14    2.68
   1  -9  -1   11.40    1.86
   1  -9  -1   11.59    2.73
   1   9   1   10.53    2.69
   1  -9   1    8.82    2.14
   1  -9   1    7.96    2.40
  -1  10  -1   54.74    4.70
  -1 -10  -1   55.71    4.20
  -1  10   1   60.64    4.62
  -1 -10   1   59.23    4.99
   1  10  -1   54.68    4.96
   1 -10  -1   55.19    3.15
   1 -10  -1   52.07    4.62
   1  10   1   59.51    5.11
   1 -10   1   58.40    4.25
   1 -10   1   50.76    4.92
  -1  11  -1   19.18    3.83
  -1 -11  -1   13.75    2.90
  -1  11   1   11.78    2.95
  -1 -11   1   16.40    3.56
   1  11  -1   14.67    3.36
   1 -11  -1   11.99    3.14
   1  11   1   13.75    3.42
   1 -11   1   11.52    2.66
   1 -11   1   13.73    3.52
  -1  12  -1   14.53    3.48
  -1 -12  -1   15.18    3.31
  -1  12   1    9.44    2.74
  -1 -12   1   11.75    3.38
   1  12  -1    9.86    3.04
   1 -12  -1   12.20    3.30
   1  12   1   10.64    3.23
   1 -12   1   14.29    3.00
   1 -12   1   11.68    3.44
  -1  13  -1   11.82    3.25
  -1 -13  -1   18.12    3.56
  -1  13   1   22.98    4.26
  -1 -13   1   16.19    3.73
   1  13  -1   14.64    3.60
   1 -13  -1   13.43    3.63
   1  13   1   21.81    4.53
   1 -13   1   14.91    3.86
  -1  14  -1    4.16    2.45
  -1 -14  -1    3.77    2.33
  -1  14   1    5.04    2.48
  -1 -14   1    1.76    2.20
   1  14  -1    2.50    1.99
   1 -14  -1    3.74    2.25
   1  14   1    5.84    2.77
   1 -14   1    3.10    2.34
  -1  15  -1    4.13    2.64
  -1  15   1    4.59    2.60
  -1 -15   1    1.14    2.34
   1  15  -1    2.67    2.37
   1 -15  -1    3.16    2.12
   1  15   1    2.16    2.10
   1 -15   1    5.10    2.96
  -1  16  -1   -0.70    1.55
  -1  16   1    0.38    1.64
  -1 -16   1    0.50    2.22
   1  16  -1    2.43    2.28
   1 -16  -1    2.24    2.14
   1  16   1   -0.01    1.81
   1 -16   1    0.43    2.19
  -1  17  -1    1.05    2.21
  -1  17   1    1.44    2.10
   1  17  -1   -0.83    1.94
   1 -17  -1    2.08    2.22
   1  17   1    1.23    2.32
   1 -17   1    2.43    2.77
  -1  18  -1    5.38    3.03
  -1  18   1    2.42    2.46
   1  18  -1    0.41    2.21
   1  18   1    1.44    2.24
   1 -18   1    1.38    2.60
  -1   0  -2    0.17    0.60
   1   0  -2   -0.12    0.62
   1   0  -2    0.13    0.17
   1   0   2   -0.32    0.72
   1   0   2    0.51    0.65
  -1   1  -2  333.03    6.70
   1   1  -2  322.37    6.62
   1   1  -2  338.59    5.67
   1  -1  -2  338.87    6.62
   1  -1  -2  336.29    4.29
   1   1   2  323.29    5.71
   1   1   2  315.52    4.03
   1   1   2  322.94    6.59
   1  -1   2  306.77    6.39
   1  -1   2  301.79    5.68
  -1   2  -2  222.46    5.75
  -1  -2  -2  222.10    2.66
  -1   2   2  225.68    3.63
   1   2  -2  215.15    5.70
   1   2  -2  223.69    5.31
   1  -2  -2  227.14    5.59
   1   2   2  220.42    4.39
   1   2   2  222.63    5.74
   1  -2   2  218.17    5.80
   1  -2   2  201.03    5.31
  -1   3  -2  115.25    4.48
  -1  -3  -2  114.50    2.02
  -1   3   2  110.81    2.97
   1   3  -2  107.17    4.34
   1   3  -2  111.91    4.26
   1  -3  -2  115.37    4.22
   1   3   2  109.97    2.89
   1   3   2  108.54    4.35
   1  -3   2  107.32    4.40
   1  -3   2  106.78    4.42
  -1   4  -2   17.10    2.48
  -1  -4  -2   14.88    1.04
  -1   4   2   15.67    1.50
  -1  -4   2   14.64    2.25
   1   4  -2   17.64    2.11
   1  -4  -2   17.18    1.97
   1   4   2   14.80    1.11
   1   4   2   15.82    2.36
   1  -4   2   17.56    2.54
   1  -4   2   13.75    2.32
  -1   5  -2  142.25    5.62
  -1  -5  -2  140.94    3.46
  -1   5   2  133.76    4.28
  -1  -5   2  127.02    5.34
   1   5  -2  136.04    5.56
   1  -5  -2  136.38    5.15
   1   5   2  135.43    5.48
   1  -5   2  127.46    5.23
   1  -5   2  120.60    5.41
  -1   6  -2  172.13    6.57
  -1  -6  -2  174.64    4.48
  -1   6   2  166.15    5.31
  -1  -6   2  154.75    6.24
   1   6  -2  172.50    6.73
   1  -6  -2  180.09    3.66
   1  -6  -2  178.90    6.25
   1   6   2  170.92    6.54
   1  -6   2  166.58    6.23
   1  -6   2  149.37    6.35
  -1   7  -2   24.02    3.51
  -1  -7  -2   21.28    1.97
  -1   7   2   21.03    2.34
  -1  -7   2   23.52    3.49
   1   7  -2   22.61    2.81
   1  -7  -2   24.58    1.49
   1  -7  -2   23.28    2.66
   1   7   2   17.72    2.87
   1  -7   2   25.52    3.50
   1  -7   2   21.48    3.47
  -1   8  -2    7.93    2.16
  -1  -8  -2    9.11    1.78
  -1   8   2    7.45    1.89
  -1  -8   2    8.78    2.56
   1   8  -2    7.41    2.23
   1  -8  -2    9.18    1.09
   1  -8  -2    9.16    2.30
   1   8   2    8.24    2.24
   1  -8   2   11.52    2.49
   1  -8   2    8.59    2.70
  -1   9  -2   17.32    3.31
  -1  -9  -2    0.00    0.46
  -1   9   2   15.41    2.82
  -1  -9   2   13.43    3.02
   1   9  -2   14.70    3.09
   1  -9  -2   16.30    1.40
   1  -9  -2   13.71    2.78
   1   9   2   18.15    3.48
   1  -9   2   16.34    3.12
   1  -9   2   15.22    3.43
  -1  10  -2    8.31    2.67
  -1 -10  -2    9.61    2.24
  -1  10   2   10.49    2.64
  -1 -10   2    6.88    2.73
   1  10  -2    7.03    2.44
   1 -10  -2    9.06    2.52
   1  10   2    8.99    2.76
   1 -10   2    7.43    2.39
   1 -10   2    9.44    3.14
  -1  11  -2   20.79    3.94
  -1 -11  -2   23.60    3.39
  -1  11   2   20.60    3.75
  -1 -11   2   23.22    4.33
   1  11  -2   19.90    4.03
   1 -11  -2   18.09    3.53
   1  11   2   22.27    4.16
   1 -11   2   19.38    3.55
   1 -11   2   23.17    4.53
  -1  12  -2    1.15    1.55
  -1 -12  -2    3.41    1.80
  -1  12   2    2.79    1.96
  -1 -12   2    2.70    2.31
   1  12  -2    3.34    2.15
   1 -12  -2    3.38    2.05
   1  12   2    3.59    2.33
   1 -12   2    2.06    1.92
   1 -12   2    1.68    2.28
  -1  13  -2   -0.08    1.44
  -1  13   2    0.39    1.54
  -1 -13   2   -0.41    2.01
   1  13  -2   -1.21    1.46
   1 -13  -2    0.01    1.41
   1  13   2    0.98    1.82
   1 -13   2   -1.81    1.48
   1 -13   2   -0.43    1.86
  -1  14  -2   10.82    3.52
  -1  14   2    7.22    2.78
  -1 -14   2    6.42    2.89
   1  14  -2   10.53    3.47
   1 -14  -2   11.40    3.24
   1  14   2    4.25    2.52
   1 -14   2    8.72    3.42
  -1  15  -2    3.47    2.45
  -1  15   2    2.15    2.04
  -1 -15   2    1.96    2.55
   1  15  -2    2.96    2.28
   1 -15  -2    4.74    2.43
   1  15   2    2.79    2.27
   1 -15   2    3.94    2.65
  -1  16  -2    0.51    1.98
  -1  16   2    0.63    1.95
  -1 -16   2   -0.51    2.17
   1  16  -2    1.01    2.09
   1 -16  -2   -0.80    1.54
   1  16   2    0.55    2.10
   1 -16   2   -0.49    2.30
  -1  17  -2    9.87    3.73
  -1  17   2    7.42    3.54
  -1 -17   2    3.33    2.85
   1  17  -2    5.93    3.24
   1  17   2    6.34    3.19
   1 -17   2    6.96    3.50
  -1  18  -2    3.51    2.80
  -1 -18   2    1.32    2.66
   1  18  -2    1.87    2.29
   1  18   2    3.84    2.82
   1 -18   2    4.51    3.22
  -1   0  -3    0.28    0.82
   1   0  -3    0.31    0.65
   1   0  -3   -0.11    0.52
   1   0   3    0.41    0.94
   1   0   3   -1.11    0.69
  -1   1  -3   16.62    2.04
  -1  -1  -3   16.98    2.00
   1   1  -3   16.73    2.06
   1   1  -3   18.65    1.79
   1  -1  -3   18.23    1.93
   1  -1  -3   -0.12    0.24
   1   1   3   17.34    1.94
   1   1   3   18.09    1.64
   1  -1   3   19.12    2.26
   1  -1   3   19.99    2.13
  -1   2  -3   13.53    2.25
  -1  -2  -3   13.10    1.21
  -1   2   3   11.92    1.33
   1   2  -3   13.68    2.27
   1   2  -3   12.85    1.94
   1  -2  -3   14.94    2.19
   1   2   3   13.66    1.62
   1   2   3   13.33    2.21
   1  -2   3   13.00    2.33
   1  -2   3   11.92    2.03
  -1   3  -3   73.10    4.03
  -1  -3  -3   75.53    2.34
  -1   3   3   71.91    2.88
   1   3  -3   64.34    3.86
   1   3  -3   65.88    3.63
   1  -3  -3   72.29    3.69
   1   3   3   70.48    2.84
   1   3   3   69.68    3.83
   1  -3   3   72.83    4.04
  -1   4  -3    8.21    2.00
  -1  -4  -3    7.84    1.05
  -1   4   3    5.50    1.19
  -1  -4   3    4.79    1.64
   1   4  -3    7.25    1.74
   1  -4  -3    7.78    1.71
   1   4   3    7.54    1.19
   1   4   3    7.54    1.83
   1  -4   3    6.13    1.95
  -1   5  -3  314.53    9.02
  -1  -5  -3  344.21    5.51
  -1   5   3  325.51    7.01
  -1  -5   3  309.42    9.02
   1   5  -3  312.97    8.88
   1  -5  -3  324.86    8.24
   1   5   3  334.20    4.64
   1   5   3  331.84    8.97
   1  -5   3  294.58    8.85
  -1   6  -3  297.29    9.27
  -1  -6  -3  309.11    5.82
  -1   6   3  296.82    7.30
  -1  -6   3  261.13    8.74
   1   6  -3  295.61    9.20
   1  -6  -3  314.18    8.49
   1   6   3  295.67    8.92
   1  -6   3  267.31    8.96
  -1   7  -3    2.66    1.47
  -1  -7  -3    3.45    1.04
  -1   7   3    2.28    1.28
  -1  -7   3    2.96    1.82
   1   7  -3    3.61    1.65
   1  -7  -3    2.31    1.32
   1   7   3    2.61    1.54
   1  -7   3    2.15    1.60
   1  -7   3    2.35    1.82
  -1   8  -3   20.57    3.53
  -1  -8  -3   18.46    2.01
  -1   8   3   21.19    2.63
  -1  -8   3   15.00    3.18
   1   8  -3   17.39    3.25
   1  -8  -3   20.38    3.25
   1   8   3   22.97    3.78
   1  -8   3   22.02    3.61
   1  -8   3   12.58    3.13
  -1   9  -3    5.05    2.08
  -1  -9  -3    5.59    1.59
  -1   9   3    5.36    1.90
  -1  -9   3    7.55    2.62
   1   9  -3    5.65    2.38
   1  -9  -3    3.99    1.91
   1   9   3    4.08    1.98
   1  -9   3    3.26    2.11
   1  -9   3    4.30    2.24
  -1  10  -3    1.25    1.52
  -1 -10  -3   -0.44    0.88
  -1  10   3    0.08    1.20
  -1 -10   3    3.10    2.28
   1  10  -3    1.10    1.59
   1 -10  -3    1.84    1.56
   1  10   3    0.02    1.59
   1 -10   3    1.75    1.72
   1 -10   3   -2.33    1.84
  -1  11  -3    3.32    2.22
  -1  11   3    4.45    2.10
  -1 -11   3    1.01    2.26
   1  11  -3    3.23    1.94
   1 -11  -3    4.06    1.99
   1  11   3    3.92    2.16
   1 -11   3    2.09    2.04
   1 -11   3    3.26    2.54
  -1  12  -3   13.04    3.45
  -1  12   3   10.49    2.91
  -1 -12   3   11.21    3.37
   1  12  -3    9.50    3.07
   1 -12  -3   12.62    3.14
   1  12   3   11.79    3.24
   1 -12   3    8.98    2.94
   1 -12   3    6.13    2.95
  -1  13  -3    7.50    2.99
  -1  13   3    5.79    2.45
  -1 -13   3    5.59    3.01
   1  13  -3    2.87    2.10
   1 -13  -3    6.85    2.60
   1  13   3    9.86    3.38
   1 -13   3    8.47    2.95
   1 -13   3    8.53    3.32
  -1  14  -3    0.79    1.68
  -1  14   3   -0.13    1.51
  -1 -14   3    1.67    2.71
   1  14  -3    1.96    2.17
   1 -14  -3    3.05    2.17
   1  14   3    0.75    2.00
   1 -14   3    1.05    1.93
   1 -14   3    3.01    2.48
  -1  15  -3    5.86    2.94
  -1  15   3    5.75    2.50
  -1 -15   3    4.05    2.94
   1  15  -3    4.31    2.82
   1  15   3    4.81    2.83
   1 -15   3    5.21    3.14
  -1  16  -3    1.51    2.29
  -1 -16   3    0.68    2.35
   1  16  -3    1.35    2.06
   1  16   3    1.00    2.13
   1 -16   3    1.05    2.52
  -1  17  -3    0.72    2.08
  -1 -17   3    4.13    3.12
   1  17  -3    3.02    2.87
   1  17   3    1.78    2.44
   1 -17   3    5.88    3.50
  -1  18  -3   -1.16    2.08
  -1 -18   3    3.99    3.46
   1  18  -3    1.15    2.35
   1  18   3    1.40    2.21
   1 -18   3   -3.18    2.52
  -1   0  -4   -0.50    0.63
   1   0  -4    0.88    0.94
   1   0  -4    0.40    0.74
   1   0   4   -1.10    0.78
   1   0   4    0.45    0.93
  -1   1  -4  115.77    5.31
  -1  -1  -4  119.48    5.31
   1   1  -4  117.36    5.31
   1   1  -4  130.15    4.90
   1  -1  -4  120.37    5.16
   1  -1  -4  127.72    4.46
   1   1   4  115.24    4.71
   1   1   4  112.97    4.10
   1  -1   4  110.15    4.66
  -1   2  -4   88.34    4.79
  -1  -2  -4   91.74    3.46
   1   2  -4   86.85    4.75
   1   2  -4   90.39    4.38
   1  -2  -4   87.92    4.45
   1   2   4   89.85    3.99
   1   2   4   84.69    4.54
   1  -2   4   79.47    4.30
  -1   3  -4  310.43    9.07
  -1  -3  -4  316.15    5.99
  -1   3   4  324.30    7.03
   1   3  -4  298.57    8.90
   1   3  -4  305.26    8.37
   1  -3  -4  311.33    8.24
   1   3   4  311.39    6.80
   1   3   4  308.20    8.67
   1  -3   4  276.94    8.22
  -1   4  -4   17.14    2.99
  -1  -4  -4   17.33    1.55
  -1   4   4   13.93    2.05
  -1  -4   4   17.23    3.02
   1   4  -4   16.53    2.65
   1  -4  -4   15.53    2.43
   1   4   4   14.92    1.68
   1   4   4   15.09    2.70
   1  -4   4   16.06    2.90
  -1   5  -4  102.33    5.74
  -1  -5  -4  110.04    3.58
  -1   5   4  102.80    4.42
  -1  -5   4   87.58    5.37
   1   5  -4  100.94    5.52
   1  -5  -4  107.38    5.12
   1   5   4  106.04    3.38
   1   5   4   97.19    5.34
   1  -5   4   93.69    5.58
  -1   6  -4   44.93    4.13
  -1  -6  -4   46.73    2.52
  -1   6   4   42.48    3.17
  -1  -6   4   35.33    3.94
   1   6  -4   39.89    3.83
   1  -6  -4   42.07    3.44
   1   6   4   42.32    1.86
   1   6   4   37.98    3.67
   1  -6   4   33.46    3.77
  -1   7  -4   12.25    2.85
  -1  -7  -4   11.39    1.71
  -1   7   4   10.70    2.21
  -1  -7   4   10.17    2.93
   1   7  -4   12.64    2.97
   1  -7  -4   10.32    2.28
   1   7   4   10.90    2.67
   1  -7   4   13.27    3.28
  -1   8  -4   27.37    4.21
  -1  -8  -4   26.18    2.32
  -1   8   4   25.01    2.95
  -1  -8   4   19.98    3.73
   1   8  -4   21.29    3.70
   1  -8  -4   26.23    3.06
   1   8   4   29.87    4.54
   1  -8   4   23.34    4.18
  -1   9  -4    6.43    2.45
  -1   9   4    3.28    1.70
  -1  -9   4    9.39    3.07
   1   9  -4    4.42    2.07
   1  -9  -4    6.24    2.13
   1   9   4    9.44    2.92
   1  -9   4    8.68    2.83
   1  -9   4    6.12    2.74
  -1  10  -4    3.43    1.97
  -1  10   4    1.89    1.63
  -1 -10   4    1.30    2.29
   1  10  -4    1.38    1.65
   1 -10  -4    1.72    1.55
   1  10   4    2.70    2.01
   1 -10   4    1.40    1.91
   1 -10   4    0.62    2.15
  -1  11  -4    3.63    2.23
  -1  11   4    0.82    1.57
  -1 -11   4    0.87    2.03
   1  11  -4    2.58    2.12
   1 -11  -4    3.43    1.93
   1  11   4    2.11    1.83
   1 -11   4    3.89    2.21
   1 -11   4    2.84    2.71
  -1  12  -4    0.60    1.79
  -1  12   4    0.72    1.59
  -1 -12   4    3.95    2.86
   1  12  -4    2.97    1.94
   1 -12  -4    1.28    1.60
   1  12   4   -0.04    1.52
   1 -12   4    0.02    1.79
   1 -12   4    0.47    1.98
  -1  13  -4    0.20    1.67
  -1  13   4    1.12    1.71
  -1 -13   4   -0.11    2.21
   1  13  -4    1.73    1.86
   1 -13  -4    0.67    1.41
   1  13   4    0.77    1.93
   1 -13   4    0.23    2.08
   1 -13   4   -0.56    2.17
  -1  14  -4    0.94    2.01
  -1 -14   4    2.41    2.59
   1  14  -4    1.86    2.02
   1  14   4    1.73    2.06
   1 -14   4   -0.03    2.00
   1 -14   4    2.77    2.86
  -1  15  -4    0.12    1.85
  -1 -15   4    0.99    2.48
   1  15  -4    1.78    2.34
   1  15   4    1.01    2.15
   1 -15   4   -0.86    1.75
   1 -15   4    1.56    2.59
  -1  16  -4    0.10    2.10
  -1 -16   4   -0.15    2.44
   1  16  -4    1.25    2.31
   1  16   4    0.51    1.89
   1 -16   4    0.01    2.46
  -1  17  -4    0.04    2.18
  -1 -17   4    1.68    2.89
   1  17  -4    0.88    2.29
   1  17   4    1.35    2.38
   1 -17   4    2.79    3.39
  -1   0  -5   -0.92    0.63
   1   0  -5    0.12    0.97
   1   0  -5    0.06    0.79
   1   0   5    0.18    1.02
  -1   1  -5   20.18    3.19
  -1  -1  -5   23.39    3.47
   1   1  -5   21.29    3.24
   1   1  -5   19.18    2.39
   1  -1  -5   18.21    2.84
   1  -1  -5   18.68    2.21
   1   1   5   19.79    2.92
   1   1   5   21.20    2.42
   1  -1   5   19.66    2.90
  -1   2  -5   23.87    3.57
  -1  -2  -5    1.97    0.81
   1   2  -5   25.09    3.64
   1   2  -5   23.54    2.69
   1  -2  -5   21.74    3.10
   1  -2  -5   26.08    2.48
   1   2   5   26.60    2.72
   1   2   5   26.73    3.77
   1  -2   5   24.64    3.40
  -1   3  -5   70.24    4.90
  -1  -3  -5   67.50    3.38
  -1   3   5   67.46    3.83
   1   3  -5   66.02    4.77
   1   3  -5   66.82    4.44
   1  -3  -5   73.18    4.49
   1   3   5   74.96    4.02
   1   3   5   73.20    4.80
   1  -3   5   63.32    4.58
  -1   4  -5   27.06    3.27
  -1  -4  -5   28.47    2.28
  -1   4   5   29.91    2.74
  -1  -4   5   28.25    4.15
   1   4  -5   28.06    3.20
   1  -4  -5   35.45    3.26
   1   4   5   30.81    2.62
   1   4   5   28.89    3.28
   1  -4   5   25.59    3.78
  -1   5  -5   37.69    3.98
  -1  -5  -5   38.18    2.55
  -1   5   5   35.15    3.05
  -1  -5   5   37.71    4.06
   1   5  -5   33.55    3.62
   1  -5  -5   40.63    3.51
   1   5   5   34.28    2.54
   1   5   5   34.94    3.67
   1  -5   5   32.47    3.99
  -1   6  -5    2.41    1.73
  -1  -6  -5    3.12    1.07
  -1   6   5    3.27    1.46
  -1  -6   5    5.05    2.31
   1   6  -5    6.10    2.17
   1  -6  -5    1.51    1.27
   1   6   5    2.30    1.17
   1   6   5    2.25    1.64
   1  -6   5   -0.35    1.58
  -1   7  -5   11.37    2.92
  -1  -7  -5   10.43    1.80
  -1   7   5   10.92    2.41
  -1  -7   5   10.39    2.95
   1   7  -5    9.80    2.83
   1  -7  -5    9.38    2.40
   1   7   5   10.26    2.68
   1  -7   5    8.52    3.07
  -1   8  -5    8.47    2.83
  -1   8   5    6.72    2.13
  -1  -8   5    8.09    3.05
   1   8  -5    3.81    2.22
   1  -8  -5    7.99    2.27
   1   8   5    5.32    2.21
   1  -8   5    6.59    2.77
  -1   9  -5   15.27    3.68
  -1   9   5   11.19    2.73
  -1  -9   5    9.59    3.08
   1   9  -5    8.57    2.82
   1  -9  -5   14.33    3.08
   1   9   5   10.23    3.03
   1  -9   5   10.64    3.31
   1  -9   5    5.78    2.73
  -1  10  -5   12.31    3.39
  -1  10   5   18.16    3.46
  -1 -10   5   14.93    3.95
   1  10  -5   13.31    3.34
   1 -10  -5   16.61    3.29
   1  10   5   18.10    3.90
   1 -10   5   17.00    4.12
   1 -10   5   12.54    3.71
  -1  11  -5    6.02    2.69
  -1  11   5    7.37    2.71
  -1 -11   5    6.79    3.32
   1  11  -5    8.38    3.05
   1 -11  -5    6.60    2.38
   1  11   5    6.24    2.84
   1 -11   5    1.82    2.22
   1 -11   5    5.49    2.93
  -1  12  -5    5.22    2.52
  -1 -12   5    5.81    2.99
   1  12  -5    6.95    2.97
   1  12   5   11.89    3.58
   1 -12   5    4.29    2.55
   1 -12   5    7.53    3.66
  -1  13  -5    6.22    2.69
  -1 -13   5    2.96    2.86
   1  13  -5    4.43    2.45
   1  13   5    4.28    2.59
   1 -13   5    7.61    3.29
   1 -13   5    4.74    2.96
  -1  14  -5    4.24    2.49
  -1 -14   5    6.02    3.42
   1  14  -5    3.79    2.93
   1  14   5    5.70    2.96
   1 -14   5    5.32    3.21
   1 -14   5    4.07    3.32
  -1  15  -5    0.25    1.82
  -1 -15   5    1.56    2.42
   1  15  -5   -0.54    1.64
   1  15   5    1.34    2.18
   1 -15   5    1.50    2.38
   1 -15   5    0.42    2.65
  -1  16  -5    1.86    2.37
  -1 -16   5    1.06    3.01
   1  16  -5    0.21    1.87
   1  16   5    0.84    2.35
   1 -16   5    0.43    2.64
  -1  17  -5    3.12    2.74
  -1 -17   5    5.07    3.69
   1  17  -5    2.82    2.80
   1  17   5    5.59    3.31
   1 -17   5    3.03    2.98
  -1   0  -6   -0.42    1.01
   1   0  -6    0.62    1.27
   1   0  -6   -0.37    0.91
   1   0   6    0.24    1.32
  -1   1  -6  154.09    7.42
  -1  -1  -6  151.41    7.23
   1   1  -6  157.55    7.40
   1   1  -6  162.67    6.88
   1  -1  -6  157.06    7.15
   1  -1  -6  157.01    6.46
   1   1   6  162.97    7.01
   1   1   6  145.57    6.09
   1  -1   6  145.56    6.67
  -1   2  -6   26.15    4.14
   1   2  -6   20.05    3.42
   1   2  -6   26.64    3.11
   1  -2  -6   26.24    3.15
   1  -2  -6   27.31    2.89
   1   2   6   24.92    3.05
   1   2   6   24.05    3.89
   1  -2   6   20.22    3.41
  -1   3  -6   50.71    4.62
  -1   3   6   55.37    3.95
   1   3  -6   55.02    4.84
   1   3  -6   56.30    4.52
   1  -3  -6   58.24    4.50
   1   3   6   50.05    3.84
   1   3   6   58.81    4.78
   1  -3   6   50.70    4.62
  -1   4  -6    5.97    2.21
  -1  -4  -6    6.47    1.70
  -1   4   6    5.72    1.87
  -1  -4   6    1.77    2.15
   1   4  -6    5.29    2.04
   1  -4  -6    7.86    2.21
   1   4   6    8.01    2.07
   1   4   6    5.58    2.21
   1  -4   6    6.00    2.50
  -1   5  -6   25.15    4.18
  -1  -5  -6   21.34    2.35
  -1   5   6   23.22    2.89
  -1  -5   6   22.32    4.33
   1   5  -6   21.16    3.82
   1  -5  -6   23.25    3.49
   1   5   6   22.62    2.57
   1   5   6   19.27    3.55
   1  -5   6   16.86    3.65
  -1   6  -6  104.06    6.97
  -1   6   6  105.99    5.60
  -1  -6   6   94.08    6.91
   1   6  -6   97.60    6.55
   1  -6  -6  120.38    6.39
   1   6   6   99.37    6.44
   1  -6   6   99.00    6.93
  -1   7  -6   56.15    5.44
  -1   7   6   52.11    4.26
  -1  -7   6   47.95    5.46
   1   7  -6   54.30    5.20
   1  -7  -6   55.16    4.57
   1   7   6   48.35    4.91
   1  -7   6   54.25    5.68
  -1   8  -6    1.99    1.93
  -1   8   6    1.32    1.56
  -1  -8   6    1.79    2.01
   1   8  -6    0.41    1.38
   1  -8  -6    0.26    1.28
   1   8   6    0.92    1.56
   1  -8   6    3.22    2.49
  -1   9  -6    0.27    1.37
  -1   9   6    1.02    1.53
  -1  -9   6    2.80    2.48
   1   9  -6    0.34    1.63
   1  -9  -6    0.97    1.46
   1   9   6    1.57    1.95
   1  -9   6    2.23    2.22
   1  -9   6    0.98    2.15
  -1  10  -6    2.27    2.10
  -1 -10   6    2.93    2.64
   1  10  -6    0.84    1.53
   1 -10  -6    0.62    1.45
   1  10   6    0.22    1.73
   1 -10   6    0.34    1.84
   1 -10   6   -0.37    2.11
  -1  11  -6    1.26    1.87
  -1 -11   6    1.01    2.31
   1  11  -6    3.16    2.24
   1  11   6    0.50    1.76
   1 -11   6    0.04    2.10
   1 -11   6    1.85    2.69
  -1  12  -6    1.36    1.87
  -1 -12   6    1.29    2.39
   1  12  -6    1.08    1.90
   1  12   6   -0.51    1.84
   1 -12   6    1.35    2.27
   1 -12   6    1.16    2.43
  -1  13  -6    0.25    1.91
  -1 -13   6   -1.39    2.19
   1  13  -6    0.48    1.87
   1  13   6    0.75    2.11
   1 -13   6   -2.20    1.72
   1 -13   6   -0.57    2.24
  -1  14  -6   -0.53    1.90
  -1 -14   6    1.14    2.79
   1  14  -6    0.25    2.03
   1  14   6    1.20    2.25
   1 -14   6   -1.29    1.91
   1 -14   6    0.12    2.51
  -1  15  -6    0.27    1.83
  -1 -15   6    1.21    2.98
   1  15  -6   -1.89    1.54
   1  15   6    0.15    2.24
   1 -15   6   -0.58    2.21
   1 -15   6    0.45    2.68
  -1  16  -6    0.54    2.19
  -1 -16   6   -1.03    2.55
   1  16  -6   -1.78    1.78
   1 -16   6   -1.01    2.29
   1 -16   6    0.06    3.29
  -1   0  -7   -0.64    1.01
   1   0  -7   -0.04    1.26
   1   0  -7   -0.21    1.09
   1   0   7   -0.58    1.47
   1   0   7   -1.36    1.11
  -1   1  -7   23.70    4.26
  -1  -1  -7   21.56    3.79
   1   1  -7   20.94    3.77
   1   1  -7   21.12    3.49
   1  -1  -7   24.42    3.96
   1  -1  -7   23.48    3.72
   1   1   7   26.04    4.22
   1   1   7   20.14    3.41
   1  -1   7   19.05    3.52
  -1   2  -7    2.22    1.74
   1   2  -7    3.11    1.96
   1   2  -7    3.43    1.85
   1  -2  -7    3.26    1.81
   1  -2  -7    4.85    1.94
   1   2   7    3.20    1.88
   1   2   7    4.40    1.92
   1   2   7    2.01    1.78
   1  -2   7    0.65    1.74
  -1   3  -7   15.26    3.37
  -1   3   7   17.74    3.16
   1   3  -7   16.43    3.40
   1  -3  -7   18.95    3.58
   1   3   7   16.74    3.24
   1   3   7   15.07    3.33
   1  -3   7   12.75    3.27
  -1   4  -7    0.34    1.21
  -1  -4  -7    1.91    1.32
  -1   4   7    0.83    1.52
  -1  -4   7   -0.09    1.60
   1   4  -7   -0.06    1.29
   1  -4  -7    0.84    1.37
   1   4   7    1.74    1.58
   1   4   7    4.45    2.28
   1  -4   7    0.74    1.94
  -1   5  -7   16.91    3.64
  -1   5   7   26.34    3.86
  -1  -5   7   20.69    4.37
   1   5  -7   22.54    4.06
   1  -5  -7   21.45    3.65
   1   5   7   20.11    3.86
   1  -5   7   17.42    3.96
  -1   6  -7  113.41    7.67
  -1   6   7  111.36    6.27
  -1  -6   7  105.25    7.70
   1   6  -7  114.01    7.48
   1  -6  -7  114.23    6.65
   1   6   7  108.99    7.15
   1  -6   7   96.46    7.33
  -1   7  -7    6.58    2.82
  -1   7   7    4.94    2.14
  -1  -7   7    6.92    2.95
   1   7  -7    5.99    2.53
   1  -7  -7    3.75    1.96
   1   7   7    6.64    2.77
   1  -7   7    4.69    2.84
  -1   8  -7    4.66    2.39
  -1  -8   7    4.64    2.90
   1   8  -7    4.20    2.49
   1  -8  -7    9.04    2.74
   1   8   7    8.79    3.09
   1  -8   7    6.51    3.28
  -1   9  -7    7.60    2.95
  -1  -9   7    5.67    3.02
   1   9  -7    3.55    2.29
   1   9   7    9.51    3.13
   1  -9   7   14.77    4.37
   1  -9   7   11.08    4.01
  -1  10  -7   -0.85    1.35
  -1 -10   7   -0.48    2.19
   1  10  -7    0.10    1.79
   1  10   7   -0.66    1.53
   1 -10   7    1.39    2.26
   1 -10   7    0.24    2.35
  -1  11  -7    2.52    2.42
  -1 -11   7    1.88    2.71
   1  11  -7    6.92    3.26
   1  11   7    1.23    1.94
   1 -11   7    3.20    2.57
   1 -11   7    2.55    2.90
  -1  12  -7   -0.29    1.77
  -1 -12   7   -0.11    2.05
   1  12  -7    2.38    2.27
   1  12   7    1.80    2.24
   1 -12   7    0.70    1.99
   1 -12   7    0.54    2.78
  -1  13  -7    0.84    1.80
  -1 -13   7   -1.38    2.25
   1  13  -7    0.77    1.94
   1  13   7    1.71    2.28
   1 -13   7   -0.13    2.24
   1 -13   7    1.47    2.70
  -1  14  -7    2.85    2.50
  -1 -14   7    4.71    3.66
   1  14  -7    4.22    3.09
   1  14   7    3.02    2.94
   1 -14   7    0.69    2.70
   1 -14   7    3.27    3.79
  -1  15  -7    0.68    2.04
  -1 -15   7    0.57    2.99
   1  15  -7   -0.18    2.21
   1 -15   7    0.31    2.59
   1 -15   7    2.43    3.30
  -1   0  -8    0.32    1.25
   1   0  -8   -1.15    1.27
   1   0  -8    0.82    1.51
   1   0   8   -0.57    1.50
   1   0   8    0.54    1.71
  -1   1  -8   12.63    3.29
  -1  -1  -8   15.09    3.49
   1   1  -8   13.03    3.31
   1   1  -8   10.70    2.81
   1  -1  -8   11.87    3.15
   1  -1  -8   13.76    3.14
   1   1   8   13.17    3.32
   1   1   8   10.62    2.95
   1  -1   8   16.65    4.02
   1  -1   8   10.78    3.08
  -1   2  -8   12.74    3.26
   1   2  -8   14.85    3.32
   1  -2  -8   19.09    3.83
   1   2   8   18.17    3.83
   1   2   8   15.64    3.12
   1   2   8   11.84    3.20
   1  -2   8   21.24    4.21
  -1   3  -8   18.41    3.97
  -1   3   8   19.09    3.60
  -1  -3   8   17.88    4.28
   1   3  -8   17.64    3.73
   1  -3  -8   22.76    4.04
   1   3   8   22.53    3.88
   1   3   8   20.80    4.12
   1  -3   8   21.56    4.31
  -1   4  -8    7.99    2.95
  -1   4   8    9.32    2.70
  -1  -4   8    8.53    3.13
   1   4  -8    7.32    2.62
   1  -4  -8    5.77    2.31
   1   4   8    7.52    2.76
   1  -4   8    6.53    2.95
  -1   5  -8   44.07    5.26
  -1   5   8   42.24    4.76
  -1  -5   8   32.72    5.60
   1   5  -8   32.66    5.07
   1  -5  -8   39.94    4.46
   1   5   8   41.84    4.93
   1  -5   8   28.18    4.86
  -1   6  -8   30.00    5.49
  -1  -6   8   23.56    4.85
   1   6  -8   25.41    4.66
   1  -6  -8   34.68    4.22
   1   6   8   36.29    5.52
   1  -6   8   25.14    4.98
  -1   7  -8    7.83    3.28
  -1  -7   8    3.52    2.74
   1   7  -8    4.74    2.40
   1   7   8    7.31    2.83
   1  -7   8    4.42    2.81
   1  -7   8    7.03    3.14
  -1   8  -8    8.15    3.11
  -1  -8   8    7.65    3.50
   1   8  -8    6.81    3.10
   1   8   8    8.19    2.99
   1  -8   8    7.68    3.35
   1  -8   8    5.45    3.38
  -1   9  -8    2.23    2.27
  -1  -9   8    0.97    2.46
   1   9  -8    1.89    2.18
   1   9   8   -0.14    1.72
   1  -9   8    2.87    2.59
   1  -9   8    4.58    3.27
  -1  10  -8    3.75    2.50
  -1 -10   8    1.35    2.27
   1  10  -8    3.53    2.79
   1  10   8    3.23    2.32
   1 -10   8    1.61    2.37
   1 -10   8    0.46    2.62
  -1  11  -8    1.45    2.21
  -1 -11   8   -1.09    2.31
   1  11  -8    1.20    1.89
   1  11   8    1.89    2.22
   1 -11   8    2.66    2.91
   1 -11   8   -0.60    2.49
  -1  12  -8    2.51    2.64
  -1 -12   8    0.33    2.79
   1  12  -8    1.90    2.44
   1  12   8    1.68    2.38
   1 -12   8    0.50    2.15
   1 -12   8    0.86    2.70
  -1  13  -8   -0.90    1.98
  -1 -13   8   -0.09    2.89
   1  13  -8   -0.29    1.93
   1 -13   8    1.60    2.71
   1 -13   8    0.31    2.70
  -1  14  -8   -1.23    1.96
  -1 -14   8   -3.29    2.19
   1  14  -8   -0.88    2.06
   1 -14   8    2.86    3.62
   1 -14   8   -1.90    2.83
  -1   0  -9   -0.10    1.60
   1   0  -9   -0.86    1.51
   1   0  -9   -0.05    1.37
   1   0   9   -0.59    1.67
   1   0   9   -1.68    1.40
  -1   1  -9    5.19    2.57
   1   1  -9    7.15    2.70
   1  -1  -9    6.27    2.67
   1  -1  -9    7.93    2.68
   1   1   9    7.38    2.91
   1  -1   9    5.69    2.85
   1  -1   9    5.25    2.66
  -1   2  -9    3.91    2.39
  -1   2   9    5.63    2.43
  -1  -2   9    6.46    2.96
   1   2  -9    4.26    2.34
   1  -2  -9    4.55    2.39
   1   2   9    4.48    2.41
   1   2   9    1.01    2.01
   1  -2   9    3.07    2.45
   1  -2   9    5.06    2.47
  -1   3  -9    2.28    2.04
  -1  -3   9    3.81    2.52
   1   3  -9    4.17    2.31
   1  -3  -9    4.34    2.42
   1   3   9    3.27    2.33
   1  -3   9    2.04    2.34
   1  -3   9    1.61    1.94
  -1   4  -9    2.53    2.23
  -1  -4   9    4.25    2.68
   1   4  -9    1.58    1.92
   1  -4  -9    6.93    2.62
   1   4   9    2.14    2.07
   1  -4   9    3.92    2.67
   1  -4   9    4.61    2.76
  -1   5  -9   -0.48    1.59
  -1  -5   9    0.69    2.11
   1   5  -9   -0.08    1.72
   1  -5  -9    0.81    1.64
   1   5   9    0.03    1.79
   1  -5   9   -0.19    1.96
   1  -5   9    0.32    1.97
  -1   6  -9    0.49    1.78
  -1  -6   9   -2.48    1.76
   1   6  -9   -0.20    1.65
   1   6   9   -1.30    1.51
   1  -6   9   -1.17    1.83
   1  -6   9   -0.28    2.07
  -1   7  -9   -0.58    1.66
  -1  -7   9   -0.28    2.13
   1   7  -9    0.17    1.78
   1   7   9    0.63    1.79
   1  -7   9    2.33    2.39
   1  -7   9    0.75    2.17
  -1   8  -9    1.19    2.07
  -1  -8   9    0.64    2.57
   1   8  -9   -0.11    1.76
   1   8   9    0.63    1.96
   1  -8   9    2.22    2.63
   1  -8   9   -0.48    2.31
  -1   9  -9    2.37    2.46
  -1  -9   9    0.70    2.49
   1   9  -9    0.39    1.88
   1   9   9    1.24    2.16
   1  -9   9    3.32    2.93
   1  -9   9    0.64    2.75
  -1  10  -9    0.27    1.95
  -1 -10   9    2.69    3.06
   1  10  -9    2.30    2.54
   1  10   9   -1.06    2.00
   1 -10   9    1.24    2.67
   1 -10   9   -2.28    2.22
  -1  11  -9    3.15    2.48
  -1 -11   9   -0.20    2.43
   1  11  -9   -0.23    2.13
   1 -11   9    0.32    2.51
   1 -11   9    0.85    3.01
  -1  12  -9    1.25    2.56
  -1 -12   9    1.86    3.36
   1  12  -9    2.27    2.62
   1 -12   9   -0.11    2.40
   1 -12   9    0.99    3.15
  -1   0 -10    0.83    2.01
   1   0 -10   -0.95    1.67
   1   0  10   -0.23    1.72
  -1   1 -10    6.73    3.24
  -1  -1  10    5.14    2.61
   1   1 -10    3.89    2.47
   1  -1 -10    2.14    2.43
   1   1  10    2.31    2.34
   1   1  10    4.37    2.73
   1  -1  10    4.27    2.55
   1  -1  10    3.01    2.37
  -1   2 -10   12.52    3.80
  -1  -2  10   10.61    3.77
   1   2 -10    7.53    2.92
   1  -2 -10    4.44    2.60
   1   2  10    4.57    2.59
   1  -2  10    8.03    3.20
   1  -2  10    9.68    3.40
  -1   3 -10    1.97    2.11
  -1  -3  10   -1.38    1.81
   1   3 -10    1.14    1.77
   1  -3 -10   -0.58    1.69
   1   3  10    1.77    2.16
   1  -3  10    1.45    2.26
   1  -3  10    0.17    2.13
  -1   4 -10    2.80    2.28
  -1  -4  10    0.08    2.08
   1   4 -10    2.11    2.15
   1   4  10    1.87    2.42
   1  -4  10    3.18    3.11
   1  -4  10    1.03    2.27
  -1   5 -10   -0.19    1.77
  -1  -5  10    1.77    2.52
   1   5 -10    2.14    2.25
   1   5  10   -0.54    2.02
   1  -5  10    0.69    2.41
   1  -5  10   -0.88    2.18
  -1   6 -10   -0.44    1.83
  -1  -6  10    1.82    2.67
   1   6 -10   -1.04    1.63
   1   6  10   -0.47    2.02
   1  -6  10    0.23    2.22
   1  -6  10   -1.15    2.02
  -1   7 -10    4.73    2.89
  -1  -7  10    4.02    3.24
   1   7 -10    4.72    2.99
   1   7  10    2.73    2.53
   1  -7  10    2.77    3.04
   1  -7  10    6.67    3.74
  -1   8 -10    0.31    2.00
  -1  -8  10   -0.08    2.64
   1   8 -10   -0.41    1.99
   1  -8  10   -0.20    2.32
   1  -8  10    4.60    3.57
  -1   9 -10    1.00    2.22
  -1  -9  10   -0.49    2.52
   1   9 -10   -0.63    2.07
   1  -9  10   -0.26    2.19
   1  -9  10    1.24    3.33
  -1  10 -10    2.62    2.50
  -1 -10  10   -0.10    2.97
   1  10 -10    3.01    3.04
   1 -10  10    3.14    3.03
   1 -10  10    1.73    3.46
  -1   0  11    1.05    2.36
   1   0  11    2.51    2.61
  -1   1 -11    3.68    2.70
  -1  -1  11    4.85    3.15
   1   1  11    6.01    3.12
   1  -1  11    3.44    2.80
  -1   2 -11   -0.66    1.97
  -1  -2  11   -1.32    2.07
   1   2 -11    0.84    2.28
   1   2  11    0.76    2.20
   1  -2  11    1.41    2.53
  -1   3 -11    0.81    2.06
  -1  -3  11    2.57    2.99
   1   3 -11    2.97    2.72
   1   3  11    4.05    3.08
   1  -3  11    2.75    2.70
   1  -3  11    2.06    2.97
  -1   4 -11    0.74    2.28
  -1  -4  11    2.07    2.84
   1   4 -11    1.22    2.30
   1   4  11    0.36    2.31
   1  -4  11   -0.70    1.81
   1  -4  11   -0.08    2.79
  -1   5 -11    1.02    2.01
  -1  -5  11    1.35    3.03
   1   5 -11   -0.02    2.14
   1   5  11   -0.75    2.07
   1  -5  11    2.36    2.84
   1  -5  11   -0.12    2.38
  -1   6 -11   -1.21    1.74
  -1  -6  11    0.46    2.73
   1   6 -11    0.60    2.15
   1  -6  11    1.92    2.82
   1  -6  11    1.20    3.04
  -1   7 -11    0.64    2.49
  -1  -7  11   -0.61    2.55
   1   7 -11    1.96    2.59
   1  -7  11    0.46    2.60
   1  -7  11    2.31    3.24
  -1   8 -11    0.34    2.55
  -1  -8  11    2.62    3.28
   1   8 -11   -1.76    2.06
   1  -8  11    0.95    2.62
   1  -8  11   -2.43    2.86
   1   0  12   -0.35    2.14
  -1  -1  12    2.94    3.14
   1   1  12    2.22    2.61
   1  -1  12    0.82    2.79
  -1   2 -12    1.88    2.70
  -1  -2  12    4.54    3.10
   1   2  12    1.20    2.84
   1  -2  12    2.96    2.94
  -1   3 -12    0.30    2.53
  -1  -3  12    0.32    2.79
   1   3  12    0.33    2.86
   1  -3  12    0.26    2.59
   2   0   0  749.45   10.13
   2   0   0  731.77    8.91
   2   0   0  755.38    8.07
   2   1   0 2441.12   18.21
   2   1   0 2448.25   15.35
   2   1   0 2448.31   16.11
   2  -1   0 2464.84   18.50
   2  -1   0 2446.52   17.52
  -2   2   0  133.43    3.28
   2   2   0  130.70    4.35
   2   2   0  135.35    3.63
   2   2   0  138.72    4.39
   2  -2   0  125.27    4.39
   2  -2   0  134.19    4.58
  -2   3   0   89.32    2.97
   2   3   0   90.92    3.10
   2   3   0   91.84    3.96
   2  -3   0   94.02    3.94
   2  -3   0   90.88    4.14
  -2   4   0    3.06    0.98
   2   4   0    2.81    1.27
   2  -4   0    2.68    1.20
   2  -4   0    1.31    1.08
  -2   5   0    2.50    0.96
  -2  -5   0    1.84    0.95
   2   5   0    2.97    1.40
   2  -5   0    1.96    1.13
   2  -5   0    0.52    1.01
  -2   6   0   65.26    3.51
  -2  -6   0   65.60    3.45
   2   6   0   62.65    4.23
   2  -6   0   67.36    3.77
   2  -6   0   61.90    4.19
  -2   7   0   38.88    3.02
  -2  -7   0   36.87    2.93
   2   7   0   36.93    3.51
   2  -7   0   40.06    3.16
   2  -7   0   35.50    3.51
  -2   8   0   28.65    2.91
  -2  -8   0   24.68    2.87
   2   8   0   29.76    3.55
   2  -8   0   27.75    2.88
   2  -8   0   28.13    4.02
  -2   9   0    2.84    1.51
  -2  -9   0    1.87    1.54
   2   9   0    4.23    2.03
   2  -9   0    4.93    1.88
   2  -9   0    2.43    1.82
  -2  10   0   20.52    3.41
  -2 -10   0   19.73    3.28
   2  10   0   16.13    3.43
   2 -10   0   20.56    3.18
   2 -10   0   19.22    3.85
  -2  11   0  130.87    7.05
  -2 -11   0  125.21    6.68
   2  11   0  132.29    8.02
   2 -11   0  146.36    6.51
   2 -11   0  125.39    7.75
  -2  12   0    2.42    1.77
  -2 -12   0    3.29    2.12
   2  12   0    4.77    2.40
   2 -12   0    2.04    2.15
  -2  13   0    1.68    1.76
  -2 -13   0    2.54    2.09
   2  13   0    2.02    2.01
   2 -13   0    1.93    2.16
  -2  14   0    7.03    2.76
   2  14   0    5.35    2.88
   2 -14   0    6.93    2.98
  -2  15   0   11.53    3.54
   2  15   0   10.44    3.68
   2 -15   0   13.96    4.07
  -2  16   0    3.42    2.26
   2  16   0    4.33    2.76
   2 -16   0    4.32    2.75
  -2  17   0    0.65    2.22
   2  17   0   -0.57    1.96
   2 -17   0    1.32    2.39
   2  18   0    0.25    2.16
   2 -18   0    2.89    3.08
   2   0  -1 2239.92   18.04
   2   0  -1 2328.49   17.91
   2   0  -1 2445.00   15.50
   2   0   1 2286.84   18.08
   2   0   1 2397.65   14.83
   2   0   1 2385.64   17.26
  -2   1  -1  140.43    4.20
   2   1  -1  148.10    4.54
   2   1  -1  143.13    3.68
   2  -1  -1  141.82    4.59
   2  -1  -1  141.25    4.67
   2  -1  -1  151.21    2.27
   2   1   1  138.64    4.48
   2   1   1  148.05    3.26
   2   1   1  146.36    4.59
   2  -1   1  137.80    4.74
   2  -1   1  138.30    4.15
  -2   2  -1  340.64    6.59
   2   2  -1  337.02    6.83
   2   2  -1  340.82    6.54
   2  -2  -1  345.78    7.04
   2  -2  -1  326.76    7.34
   2   2   1  329.15    6.68
   2   2   1  345.95    4.33
   2   2   1  328.11    7.19
   2  -2   1  321.06    7.29
   2  -2   1  331.53    7.03
  -2   3  -1  258.57    6.06
  -2   3   1  269.53    3.67
   2   3  -1  269.08    6.31
   2   3  -1  262.73    6.47
   2  -3  -1  267.91    6.26
   2  -3  -1  262.04    6.98
   2   3   1  265.73    5.97
   2   3   1  253.40    3.65
   2   3   1  252.23    6.80
   2  -3   1  244.49    6.64
   2  -3   1  241.78    6.57
  -2   4  -1   15.26    1.77
  -2  -4  -1   15.48    1.25
  -2   4   1   16.85    1.32
   2   4  -1   15.13    1.81
   2   4  -1   16.43    1.99
   2  -4  -1   16.30    1.82
   2  -4  -1   16.52    2.53
   2   4   1   17.00    1.73
   2   4   1   17.30    2.14
   2  -4   1   15.78    2.42
   2  -4   1   15.53    2.42
  -2   5  -1   77.94    3.88
  -2  -5  -1   77.10    2.73
  -2   5   1   81.94    3.12
  -2  -5   1   77.52    3.95
   2   5  -1   80.99    4.38
   2  -5  -1   82.22    3.67
   2  -5  -1   77.40    4.35
   2   5   1   83.38    4.55
   2  -5   1   78.37    4.21
   2  -5   1   69.11    4.25
  -2   6  -1   17.09    2.58
  -2  -6  -1   13.56    1.63
  -2   6   1   14.93    1.71
  -2  -6   1   14.70    2.42
   2   6  -1   13.95    2.54
   2  -6  -1   16.83    2.31
   2  -6  -1   19.51    3.08
   2   6   1   12.84    2.45
   2  -6   1   17.46    2.77
   2  -6   1   12.98    2.65
  -2   7  -1   66.09    4.14
  -2  -7  -1   62.33    3.20
  -2   7   1   64.12    3.54
  -2  -7   1   66.12    4.20
   2   7  -1   63.05    4.57
   2  -7  -1   49.89    3.08
   2  -7  -1   65.34    4.58
   2   7   1   59.73    4.49
   2  -7   1   62.45    4.16
   2  -7   1   56.25    4.50
  -2   8  -1   33.37    3.28
  -2  -8  -1   31.64    2.75
  -2   8   1   32.63    2.89
  -2  -8   1   32.46    3.45
   2   8  -1   36.43    3.86
   2  -8  -1    1.54    0.74
   2  -8  -1   33.20    3.66
   2   8   1   33.27    3.65
   2  -8   1   30.93    3.30
   2  -8   1   30.95    3.69
  -2   9  -1   43.51    3.92
  -2  -9  -1   18.49    2.61
  -2   9   1   42.64    3.54
  -2  -9   1   34.40    3.82
   2   9  -1   37.07    4.05
   2  -9  -1   43.65    3.20
   2  -9  -1   40.57    4.24
   2   9   1   35.92    3.99
   2  -9   1   39.90    3.81
   2  -9   1   39.38    4.41
  -2  10  -1   32.74    3.73
  -2 -10  -1    0.35    0.80
  -2  10   1   35.58    3.56
  -2 -10   1   26.54    4.10
   2  10  -1   36.86    4.39
   2 -10  -1   31.31    2.95
   2 -10  -1   27.63    4.24
   2  10   1   31.68    4.70
   2 -10   1   31.13    3.58
   2 -10   1   30.29    4.84
  -2  11  -1   31.66    3.94
  -2 -11  -1   34.22    3.63
  -2  11   1   27.04    3.92
  -2 -11   1   33.45    4.16
   2  11  -1   29.75    4.93
   2 -11  -1   28.69    4.49
   2  11   1   31.30    4.87
   2 -11   1   34.50    3.96
   2 -11   1   33.86    5.33
  -2  12  -1  108.41    7.03
  -2  12   1  100.94    6.39
  -2 -12   1   99.48    6.74
   2  12  -1  102.24    7.49
   2 -12  -1  107.37    7.36
   2  12   1   95.11    7.21
   2 -12   1  104.05    6.27
   2 -12   1   93.30    7.26
  -2  13  -1   19.28    4.17
  -2  13   1   19.56    3.84
  -2 -13   1   21.37    4.22
   2  13  -1   16.34    4.16
   2 -13  -1   24.10    4.74
   2  13   1   13.29    3.83
   2 -13   1   14.50    3.74
  -2  14  -1   11.89    3.31
  -2  14   1    8.95    2.94
  -2 -14   1   12.13    3.43
   2  14  -1    7.80    3.05
   2 -14  -1   11.81    3.59
   2  14   1   14.70    4.06
   2 -14   1   15.31    4.33
  -2  15  -1    2.06    2.07
  -2  15   1    1.87    2.04
  -2 -15   1    2.65    2.43
   2  15  -1    2.98    2.69
   2 -15  -1    1.87    2.38
   2  15   1    4.40    2.59
   2 -15   1   -1.11    1.96
  -2  16  -1    3.65    2.31
   2  16  -1    2.63    2.35
   2 -16  -1    1.43    1.99
   2  16   1   -0.20    1.76
   2 -16   1    1.89    2.30
  -2  17  -1   -0.69    1.84
   2  17  -1   -1.08    1.72
   2 -17  -1    1.73    2.31
   2  17   1   -0.09    2.12
   2 -17   1   -0.89    2.02
  -2  18  -1    1.55    2.48
   2  18  -1    0.13    2.02
   2 -18  -1    1.17    2.45
   2  18   1   -0.68    1.85
   2 -18   1   -0.69    2.17
  -2   0  -2  469.03    8.95
   2   0  -2  460.21    9.01
   2   0  -2  490.07    5.67
   2   0   2  455.21    8.74
   2   0   2  454.51    6.67
  -2   1  -2  203.99    5.93
   2   1  -2  194.63    5.91
   2   1  -2    0.56    0.33
   2  -1  -2  219.38    6.37
   2  -1  -2  215.67    2.54
   2   1   2  204.35    5.74
   2   1   2  202.76    3.70
   2   1   2  213.37    6.24
   2  -1   2  204.32    6.17
   2  -1   2  194.39    5.10
  -2   2  -2  306.13    7.35
   2   2  -2  305.13    7.50
   2   2  -2  308.69    6.43
   2  -2  -2  320.39    7.87
   2   2   2  319.68    6.84
   2   2   2  329.34    3.19
   2   2   2  309.39    7.74
   2  -2   2  293.17    7.56
   2  -2   2  298.26    6.96
  -2   3  -2   19.14    2.11
   2   3  -2   17.03    2.11
   2   3  -2   19.83    2.03
   2  -3  -2   18.90    2.22
   2   3   2   19.03    1.89
   2   3   2   19.44    2.25
   2  -3   2   20.92    2.47
   2  -3   2   15.58    2.31
  -2   4  -2  161.29    5.82
  -2   4   2  170.31    3.25
   2   4  -2  153.47    5.73
   2   4  -2  161.87    5.79
   2  -4  -2  166.84    5.02
   2  -4  -2  155.99    5.95
   2   4   2  161.58    4.64
   2   4   2  167.49    6.32
   2  -4   2  158.76    6.10
   2  -4   2  147.11    5.85
  -2   5  -2   18.01    2.23
  -2   5   2   20.90    1.58
   2   5  -2   19.41    2.38
   2  -5  -2   18.96    1.82
   2  -5  -2   21.29    2.54
   2   5   2   22.31    1.87
   2   5   2   22.29    3.24
   2  -5   2   18.86    2.92
   2  -5   2   18.38    2.97
  -2   6  -2    9.53    2.14
  -2  -6  -2   11.16    1.11
  -2   6   2   12.43    1.79
  -2  -6   2    9.92    2.25
   2   6  -2   10.45    2.42
   2  -6  -2   13.31    1.93
   2  -6  -2    9.87    2.21
   2   6   2   10.25    2.40
   2  -6   2   11.40    2.55
   2  -6   2   10.35    2.57
  -2   7  -2   42.71    3.65
  -2  -7  -2   42.20    2.25
  -2   7   2   41.85    2.81
  -2  -7   2   37.87    3.68
   2   7  -2   37.76    3.72
   2  -7  -2   42.91    2.72
   2  -7  -2   45.10    3.94
   2   7   2   44.22    3.98
   2  -7   2   37.44    3.68
   2  -7   2   35.18    3.77
  -2   8  -2   10.26    2.50
  -2  -8  -2   10.47    1.69
  -2   8   2   13.22    2.34
  -2  -8   2   10.06    2.67
   2   8  -2    9.37    2.44
   2  -8  -2   12.78    1.97
   2  -8  -2   12.55    2.85
   2   8   2    9.54    2.53
   2  -8   2   10.73    2.64
   2  -8   2   10.34    2.70
  -2   9  -2    1.00    1.37
  -2  -9  -2   -0.77    0.86
  -2   9   2   -0.56    0.93
  -2  -9   2   -1.78    1.47
   2   9  -2    0.24    1.21
   2  -9  -2    0.07    0.84
   2  -9  -2    0.31    1.41
   2   9   2   -0.75    1.19
   2  -9   2   -0.28    1.26
   2  -9   2    1.23    1.91
  -2  10  -2    7.11    2.38
  -2 -10  -2    7.86    2.01
  -2  10   2    7.54    2.12
  -2 -10   2    6.86    2.77
   2  10  -2    3.96    2.08
   2 -10  -2    5.50    2.37
   2  10   2    8.62    2.91
   2 -10   2    5.80    2.42
   2 -10   2    3.89    2.48
  -2  11  -2    8.66    2.69
  -2  11   2    8.84    2.49
  -2 -11   2   10.90    3.33
   2  11  -2    6.62    2.64
   2 -11  -2   13.30    3.24
   2  11   2    9.49    3.05
   2 -11   2    8.94    2.83
   2 -11   2    8.51    3.22
  -2  12  -2   20.01    4.09
  -2  12   2   20.05    3.73
  -2 -12   2   15.70    3.88
   2  12  -2   19.34    4.26
   2 -12  -2   19.15    4.04
   2  12   2   16.88    4.24
   2 -12   2   17.17    3.61
   2 -12   2   16.43    4.00
  -2  13  -2   16.60    3.87
  -2  13   2   21.35    4.01
  -2 -13   2   15.38    3.86
   2  13  -2   17.39    4.05
   2 -13  -2   26.45    4.92
   2  13   2   18.76    4.49
   2 -13   2   21.04    4.11
   2 -13   2   17.09    4.22
  -2  14  -2    9.09    3.26
  -2 -14   2    6.64    3.13
   2  14  -2    3.00    2.25
   2 -14  -2    7.00    2.79
   2  14   2    4.29    2.69
   2 -14   2    5.13    3.02
  -2  15  -2    1.47    2.01
  -2 -15   2    0.03    2.17
   2  15  -2    2.88    2.48
   2 -15  -2    2.14    2.23
   2  15   2    1.34    2.37
   2 -15   2    1.46    2.40
  -2  16  -2    2.61    2.54
  -2 -16   2    5.69    3.15
   2  16  -2    4.72    3.00
   2 -16  -2    2.39    2.33
   2  16   2    3.91    2.67
   2 -16   2    3.83    3.11
  -2  17  -2    2.19    2.36
   2  17  -2    1.78    2.33
   2 -17  -2    3.29    2.53
   2  17   2    1.54    2.30
   2 -17   2    1.75    2.79
  -2  18  -2    1.14    2.55
   2  18  -2    1.02    2.45
   2  18   2    3.06    2.69
   2 -18   2    3.40    3.19
  -2   0  -3  119.48    5.16
   2   0  -3  125.17    5.31
   2   0  -3  126.39    3.55
   2   0   3  110.28    4.82
   2   0   3  115.46    3.85
  -2   1  -3   69.67    4.03
   2   1  -3   69.12    4.06
   2   1  -3   48.50    2.54
   2  -1  -3   68.78    4.01
   2  -1  -3   70.97    2.31
   2   1   3   64.63    3.62
   2   1   3   65.38    2.56
   2   1   3   65.88    3.99
   2  -1   3   66.65    3.99
   2  -1   3   64.72    3.36
  -2   2  -3   41.70    3.25
  -2   2   3   46.60    1.68
   2   2  -3   41.65    3.29
   2   2  -3   47.65    2.87
   2  -2  -3   47.71    3.39
   2   2   3   41.91    2.89
   2   2   3   42.92    1.67
   2   2   3   45.78    3.47
   2  -2   3   45.66    3.51
   2  -2   3   41.21    3.02
  -2   3  -3   49.77    3.56
  -2   3   3   57.52    1.87
   2   3  -3   58.30    3.93
   2   3  -3   59.53    3.48
   2  -3  -3   57.12    3.77
   2   3   3   51.87    3.04
   2   3   3   56.21    3.93
   2  -3   3   50.24    3.81
   2  -3   3   45.48    3.52
  -2   4  -3   13.18    2.52
  -2   4   3   15.37    1.22
   2   4  -3   10.69    2.26
   2   4  -3   12.22    2.19
   2  -4  -3   14.37    2.54
   2   4   3   15.03    2.08
   2   4   3   15.97    2.83
   2  -4   3   16.95    2.97
   2  -4   3   12.53    2.45
  -2   5  -3    8.10    2.17
  -2   5   3   10.11    1.42
   2   5  -3    9.89    2.20
   2  -5  -3    9.42    2.17
   2   5   3   10.12    1.66
   2   5   3    7.17    2.10
   2  -5   3    8.16    2.27
   2  -5   3    8.67    2.49
  -2   6  -3   -1.39    0.73
  -2   6   3    0.37    0.69
  -2  -6   3    0.63    1.37
   2   6  -3    0.81    1.10
   2  -6  -3    0.52    1.03
   2   6   3    0.74    0.71
   2   6   3    0.29    1.19
   2  -6   3    1.10    1.50
   2  -6   3    0.27    1.39
  -2   7  -3   16.33    3.02
  -2  -7  -3   16.04    1.16
  -2   7   3   16.32    1.93
  -2  -7   3   14.79    3.11
   2   7  -3   14.50    2.92
   2  -7  -3   15.13    2.91
   2   7   3   18.13    3.51
   2  -7   3   20.09    3.59
   2  -7   3   12.96    3.17
  -2   8  -3   59.04    4.86
  -2   8   3   61.82    3.68
  -2  -8   3   51.36    4.79
   2   8  -3   56.88    4.87
   2  -8  -3   59.33    4.71
   2   8   3   55.08    4.92
   2  -8   3   54.14    4.74
   2  -8   3   53.29    5.16
  -2   9  -3    7.37    2.48
  -2   9   3   10.84    2.28
  -2  -9   3    8.76    2.84
   2   9  -3    4.90    2.24
   2  -9  -3    6.86    2.36
   2   9   3    7.55    2.68
   2  -9   3    6.17    2.53
   2  -9   3    9.04    3.19
  -2  10  -3    5.68    2.30
  -2  10   3    8.39    2.29
  -2 -10   3    5.94    2.69
   2  10  -3   10.28    3.14
   2 -10  -3   11.72    3.00
   2  10   3    9.83    3.09
   2 -10   3    5.10    2.53
   2 -10   3    5.92    2.84
  -2  11  -3    1.98    1.71
  -2  11   3    1.10    1.44
  -2 -11   3    1.89    2.28
   2  11  -3    0.42    1.63
   2 -11  -3    2.27    1.94
   2  11   3    1.14    1.85
   2 -11   3    4.41    2.28
   2 -11   3    0.18    1.90
  -2  12  -3    0.33    1.55
  -2 -12   3   -0.80    1.96
   2  12  -3    1.19    1.64
   2 -12  -3   -0.02    1.47
   2  12   3    1.60    2.03
   2 -12   3   -0.96    1.58
   2 -12   3    1.46    2.24
  -2  13  -3   11.17    3.30
  -2 -13   3    5.52    2.84
   2  13  -3   12.05    3.71
   2 -13  -3   12.82    3.50
   2  13   3   15.12    4.09
   2 -13   3   11.68    3.48
   2 -13   3   13.05    4.04
  -2  14  -3   -0.65    1.42
  -2 -14   3    1.50    2.46
   2  14  -3    1.22    1.98
   2 -14  -3    0.23    1.75
   2  14   3    1.61    2.25
   2 -14   3    1.81    2.27
   2 -14   3    2.74    2.66
  -2  15  -3    5.98    2.83
  -2 -15   3    5.95    3.18
   2  15  -3    4.05    2.83
   2 -15  -3    7.59    3.19
   2  15   3    6.12    3.12
   2 -15   3    3.37    3.08
  -2  16  -3    3.02    2.62
  -2 -16   3    4.68    3.35
   2  16  -3    4.56    2.80
   2 -16  -3    0.41    2.09
   2  16   3    3.64    3.01
   2 -16   3    3.26    3.13
  -2  17  -3    0.78    1.97
  -2 -17   3    0.46    3.01
   2  17  -3   -0.04    2.23
   2  17   3    0.78    2.12
   2 -17   3   -0.86    2.42
  -2  18  -3   -0.01    2.29
   2  18  -3    1.08    2.29
   2  18   3   -0.26    2.42
   2 -18   3    1.75    2.99
  -2   0  -4   46.52    3.72
   2   0  -4   48.72    3.78
   2   0  -4   33.07    2.23
   2   0   4   49.81    3.71
   2   0   4   42.20    2.87
  -2   1  -4   46.47    3.75
   2   1  -4   44.97    3.69
   2   1  -4   45.63    2.88
   2  -1  -4   47.03    3.69
   2  -1  -4   45.48    2.43
   2   1   4   44.77    3.43
   2   1   4   41.66    2.54
   2  -1   4   44.07    3.66
   2  -1   4   42.71    3.12
  -2   2  -4   13.99    2.58
   2   2  -4   14.80    2.72
   2   2  -4   16.19    2.01
   2  -2  -4   13.96    2.64
   2   2   4   18.97    2.77
   2   2   4   15.28    1.56
   2   2   4   13.01    2.53
   2  -2   4   16.26    2.91
   2  -2   4   11.91    2.34
  -2   3  -4   72.73    4.70
  -2   3   4   65.75    2.68
   2   3  -4   71.38    4.75
   2   3  -4   66.37    4.01
   2  -3  -4   63.73    4.32
   2   3   4   67.40    3.74
   2   3   4   61.80    2.16
   2   3   4   68.86    4.66
   2  -3   4   69.45    4.76
   2  -3   4   61.85    4.23
  -2   4  -4   32.25    3.42
  -2   4   4   29.68    1.97
   2   4  -4   28.21    3.29
   2   4  -4   27.41    2.90
   2  -4  -4   31.15    3.22
   2   4   4   29.04    2.55
   2   4   4   31.24    3.34
   2  -4   4   29.48    4.18
   2  -4   4   24.21    3.46
  -2   5  -4   59.06    4.56
  -2   5   4   64.99    2.97
   2   5  -4   64.28    4.85
   2   5  -4   69.83    4.67
   2  -5  -4   64.35    4.53
   2   5   4   64.47    3.35
   2   5   4   67.07    4.86
   2  -5   4   58.83    4.77
   2  -5   4   60.56    4.81
  -2   6  -4   29.65    3.57
  -2   6   4   32.69    2.41
  -2  -6   4   29.14    4.36
   2   6  -4   31.53    3.54
   2  -6  -4   40.34    3.82
   2   6   4   30.82    2.25
   2   6   4   31.51    3.71
   2  -6   4   30.54    3.67
   2  -6   4   27.88    4.18
  -2   7  -4    6.16    2.20
  -2   7   4    5.42    1.50
  -2  -7   4    7.14    2.67
   2   7  -4    4.20    1.99
   2  -7  -4    5.04    1.96
   2   7   4    6.19    2.41
   2  -7   4    4.51    2.46
   2  -7   4    5.40    2.54
  -2   8  -4   11.18    2.93
  -2   8   4    9.56    2.08
  -2  -8   4   14.67    3.56
   2   8  -4    8.70    2.56
   2  -8  -4    9.54    2.55
   2   8   4   10.39    2.97
   2  -8   4    7.69    2.74
   2  -8   4   11.36    3.37
  -2   9  -4    1.25    1.63
  -2   9   4    2.14    1.41
  -2  -9   4   -2.33    1.49
   2   9  -4    0.44    1.45
   2  -9  -4    1.32    1.54
   2   9   4    0.21    1.34
   2  -9   4   -0.16    1.67
   2  -9   4    0.60    2.10
  -2  10  -4   17.10    3.83
  -2 -10   4   22.53    4.76
   2  10  -4   20.86    4.23
   2 -10  -4   24.14    4.16
   2  10   4   21.68    4.45
   2 -10   4   22.41    4.45
   2 -10   4   22.02    4.69
  -2  11  -4   21.20    4.21
  -2 -11   4   17.16    4.20
   2  11  -4   15.26    3.77
   2 -11  -4   19.70    3.96
   2  11   4   12.93    3.58
   2 -11   4   17.02    4.08
   2 -11   4   17.33    4.36
  -2  12  -4    0.33    1.51
  -2 -12   4    0.96    2.32
   2  12  -4    2.34    2.12
   2 -12  -4    1.97    1.91
   2  12   4    1.55    2.19
   2 -12   4    1.56    2.20
   2 -12   4    0.87    2.44
  -2  13  -4   -0.59    1.38
  -2 -13   4   -2.43    1.87
   2  13  -4   -1.13    1.35
   2 -13  -4    1.26    1.65
   2  13   4    0.33    1.82
   2 -13   4   -0.73    1.79
   2 -13   4    1.72    2.63
  -2  14  -4    2.04    2.41
  -2 -14   4   -1.84    2.11
   2  14  -4   -0.70    1.65
   2 -14  -4    1.00    1.71
   2  14   4   -0.05    1.92
   2 -14   4    0.54    2.29
   2 -14   4    0.62    2.13
  -2  15  -4    1.59    2.20
  -2 -15   4    2.42    2.66
   2  15  -4    1.20    2.04
   2 -15  -4    4.50    2.57
   2  15   4    4.37    2.86
   2 -15   4    1.31    2.48
   2 -15   4    0.33    2.35
  -2  16  -4    3.83    2.85
  -2 -16   4    1.17    2.95
   2  16  -4    0.48    2.16
   2  16   4    2.79    2.70
   2 -16   4    0.06    2.41
  -2  17  -4    0.58    2.27
  -2 -17   4    0.68    2.88
   2  17  -4    4.10    3.36
   2  17   4    5.24    3.29
   2 -17   4    4.64    3.64
  -2   0  -5  462.75   12.24
   2   0  -5  443.92   11.83
   2   0  -5  479.23    9.46
   2   0   5  432.16   11.13
   2   0   5  421.72    9.14
  -2   1  -5   21.20    3.58
   2   1  -5   17.22    3.16
   2   1  -5   17.60    2.17
   2  -1  -5   17.65    3.06
   2  -1  -5   17.71    1.92
   2   1   5   21.45    3.36
   2   1   5   16.30    2.31
   2  -1   5   16.29    3.12
   2  -1   5   15.86    2.65
  -2   2  -5    1.55    1.25
   2   2  -5    2.00    1.53
   2   2  -5    2.18    1.18
   2  -2  -5    2.14    1.41
   2  -2  -5    1.89    0.94
   2   2   5    1.79    1.46
   2   2   5    1.47    1.08
   2   2   5    1.83    1.43
   2  -2   5    1.58    1.57
   2  -2   5    2.12    1.49
  -2   3  -5   22.62    3.76
  -2   3   5   21.78    2.06
   2   3  -5   17.41    3.13
   2   3  -5   24.39    2.82
   2  -3  -5   18.51    3.13
   2   3   5   25.57    3.40
   2   3   5   20.18    1.91
   2   3   5   19.22    3.39
   2  -3   5   23.01    3.91
   2  -3   5   26.81    3.87
  -2   4  -5    8.47    2.52
  -2   4   5    8.13    1.66
   2   4  -5    8.11    2.38
   2   4  -5    8.81    2.17
   2  -4  -5    9.32    2.43
   2   4   5    7.92    1.97
   2   4   5    8.84    1.38
   2   4   5    9.34    2.70
   2  -4   5    8.38    2.64
   2  -4   5   10.13    2.77
  -2   5  -5   19.73    3.53
  -2   5   5   22.81    2.23
   2   5  -5   23.13    3.63
   2  -5  -5   19.98    3.34
   2   5   5   22.20    2.49
   2   5   5   21.12    3.85
   2  -5   5   19.76    3.98
   2  -5   5   24.53    4.19
  -2   6  -5    4.75    2.04
  -2   6   5    5.19    1.50
  -2  -6   5    5.99    2.63
   2   6  -5    5.03    2.02
   2  -6  -5    5.57    2.17
   2   6   5    5.23    1.51
   2   6   5    5.97    2.39
   2  -6   5    5.59    2.55
   2  -6   5    1.58    2.05
  -2   7  -5   56.20    5.15
  -2  -7   5   44.57    5.05
   2   7  -5   51.74    4.86
   2  -7  -5   49.15    4.56
   2   7   5   52.83    5.07
   2  -7   5   50.92    5.25
   2  -7   5   49.05    5.27
  -2   8  -5   57.65    5.35
  -2  -8   5   52.26    5.58
   2   8  -5   60.46    5.46
   2  -8  -5   58.04    5.00
   2   8   5   60.98    5.55
   2  -8   5   48.20    5.27
   2  -8   5   52.90    5.44
  -2   9  -5   39.32    4.76
  -2  -9   5   37.37    5.75
   2   9  -5   47.65    5.14
   2  -9  -5   44.18    4.56
   2   9   5   41.98    4.92
   2  -9   5   41.22    5.04
   2  -9   5   45.04    5.51
  -2  10  -5    3.25    2.17
  -2 -10   5    4.36    2.76
   2  10  -5    6.31    2.76
   2 -10  -5    4.69    2.24
   2  10   5    5.26    2.68
   2 -10   5    5.59    2.85
   2 -10   5    2.83    2.57
  -2  11  -5    2.64    2.15
  -2 -11   5    1.77    2.44
   2  11  -5    2.80    2.22
   2 -11  -5    4.48    2.07
   2  11   5    0.19    1.79
   2 -11   5    1.83    2.29
   2 -11   5    1.41    2.52
  -2  12  -5    1.94    2.00
  -2 -12   5    3.39    2.93
   2  12  -5    3.19    2.48
   2 -12  -5    0.45    1.65
   2  12   5    1.25    2.06
   2 -12   5    4.99    2.88
   2 -12   5    1.54    2.38
  -2  13  -5   -1.39    1.50
  -2 -13   5    0.66    2.45
   2  13  -5    0.35    1.88
   2 -13  -5    0.97    1.79
   2  13   5   -1.25    1.67
   2 -13   5    2.70    2.80
   2 -13   5   -1.48    1.90
  -2  14  -5    0.27    2.03
  -2 -14   5   -0.43    2.56
   2  14  -5    3.60    2.72
   2  14   5    1.14    2.10
   2 -14   5   -0.37    2.13
   2 -14   5    4.10    3.11
  -2  15  -5    0.27    2.01
  -2 -15   5   -1.51    2.41
   2  15  -5    1.03    2.44
   2  15   5    2.53    2.57
   2 -15   5    1.61    2.34
   2 -15   5    0.91    2.61
  -2  16  -5    0.25    2.11
  -2 -16   5    0.69    2.73
   2  16  -5    0.92    2.33
   2  16   5   -0.31    2.24
   2 -16   5    1.56    3.20
  -2  17  -5   -0.41    2.09
  -2 -17   5   -1.39    2.63
   2  17  -5    0.98    2.31
   2  17   5   -0.20    2.56
   2 -17   5    1.88    3.19
  -2   0  -6    3.56    1.74
   2   0  -6    0.98    1.46
   2   0  -6    3.78    1.47
   2   0   6    3.77    2.02
   2   0   6    5.23    1.87
  -2   1  -6   11.14    2.95
   2   1  -6    7.10    2.48
   2   1  -6   10.01    2.27
   2  -1  -6    8.30    2.45
   2  -1  -6    8.43    1.90
   2   1   6    8.73    2.52
   2   1   6    7.77    2.01
   2  -1   6    5.24    2.24
   2  -1   6    9.10    2.33
  -2   2  -6    5.94    2.35
   2   2  -6   10.45    2.91
   2   2  -6    4.72    1.83
   2  -2  -6    6.10    2.23
   2  -2  -6    6.89    1.72
   2   2   6    5.28    2.02
   2   2   6    4.26    1.61
   2   2   6    7.06    2.53
   2  -2   6    7.01    2.60
   2  -2   6    6.39    2.30
  -2   3  -6    4.20    2.09
  -2   3   6    5.94    1.67
   2   3  -6    5.74    2.35
   2   3  -6    4.48    1.87
   2  -3  -6    4.29    2.00
   2   3   6    5.51    1.99
   2   3   6    3.47    1.44
   2   3   6    4.33    2.01
   2  -3   6    3.26    2.45
   2  -3   6    3.91    2.18
  -2   4  -6   25.62    4.15
  -2   4   6   32.31    2.85
   2   4  -6   36.06    5.21
   2   4  -6   33.04    3.67
   2  -4  -6   34.39    3.86
   2   4   6   32.54    3.37
   2   4   6   28.81    4.51
   2  -4   6   29.44    4.72
   2  -4   6   27.84    4.38
  -2   5  -6   16.16    3.75
   2   5  -6   17.10    3.45
   2  -5  -6   17.10    3.35
   2   5   6   17.95    2.90
   2   5   6   21.95    4.20
   2  -5   6   12.78    3.47
   2  -5   6   14.12    3.57
  -2   6  -6   11.21    3.00
  -2  -6   6   12.37    3.51
   2   6  -6   13.44    3.24
   2  -6  -6   14.46    3.16
   2   6   6    9.15    2.87
   2  -6   6   10.23    3.34
   2  -6   6   10.86    3.38
  -2   7  -6   42.31    6.01
  -2  -7   6   40.26    5.94
   2   7  -6   36.61    4.45
   2  -7  -6   39.20    4.29
   2   7   6   37.09    5.56
   2  -7   6   25.71    4.63
   2  -7   6   30.97    5.20
  -2   8  -6    2.90    1.99
  -2  -8   6    4.21    2.34
   2   8  -6    1.42    1.91
   2  -8  -6    5.28    2.22
   2   8   6    5.63    2.53
   2  -8   6    4.83    2.56
   2  -8   6    6.04    3.01
  -2   9  -6   11.23    3.56
  -2  -9   6   11.34    3.73
   2   9  -6    6.37    2.58
   2  -9  -6    9.58    2.94
   2   9   6    7.35    2.98
   2  -9   6    6.21    3.11
   2  -9   6    7.61    3.05
  -2  10  -6    5.61    2.57
  -2 -10   6    0.24    2.31
   2  10  -6    1.21    1.87
   2 -10  -6    2.76    2.00
   2  10   6    3.72    2.50
   2 -10   6    3.02    2.38
   2 -10   6    4.47    3.03
  -2  11  -6    2.94    2.26
  -2 -11   6    1.83    2.61
   2  11  -6    2.30    2.10
   2 -11  -6    4.67    2.42
   2  11   6    1.38    1.86
   2 -11   6    2.26    2.60
   2 -11   6    3.28    3.02
  -2  12  -6    1.20    2.03
  -2 -12   6    0.90    2.57
   2  12  -6    1.99    2.15
   2 -12  -6    1.21    1.78
   2  12   6    0.30    1.79
   2 -12   6    0.08    1.81
   2 -12   6    0.11    2.40
  -2  13  -6    1.70    2.56
  -2 -13   6    2.13    2.82
   2  13  -6    9.62    3.68
   2  13   6    7.71    3.37
   2 -13   6    4.42    3.09
   2 -13   6    9.19    3.90
  -2  14  -6    3.42    2.71
  -2 -14   6   -0.75    2.60
   2  14  -6    1.66    2.22
   2  14   6    1.14    2.38
   2 -14   6    1.70    2.80
   2 -14   6    2.95    3.27
  -2  15  -6    0.85    2.31
  -2 -15   6   -2.67    2.51
   2  15  -6    0.79    2.14
   2  15   6   -0.08    2.32
   2 -15   6    1.88    2.65
   2 -15   6   -1.79    2.25
  -2  16  -6   -0.87    2.19
  -2 -16   6    2.31    3.28
   2  16  -6    1.10    2.41
   2  16   6   -0.88    2.55
   2 -16   6    1.14    2.84
   2 -16   6   -0.19    2.43
  -2   0  -7    3.78    2.16
   2   0  -7    3.33    1.83
   2   0  -7    3.17    1.64
   2   0   7    3.18    2.07
   2   0   7    2.86    1.93
  -2   1  -7    1.25    1.39
   2   1  -7    2.87    1.92
   2   1  -7    2.13    1.56
   2  -1  -7    1.47    1.56
   2  -1  -7    2.13    1.45
   2   1   7    0.91    1.71
   2   1   7    1.79    1.69
   2  -1   7    2.03    2.01
   2  -1   7    1.08    1.70
  -2   2  -7   17.94    3.85
   2   2  -7   16.09    3.63
   2   2  -7   23.51    3.69
   2  -2  -7   18.19    3.70
   2   2   7   20.16    3.58
   2   2   7   18.92    4.05
   2  -2   7   18.54    4.12
   2  -2   7   22.25    3.86
  -2   3  -7    4.15    2.15
   2   3  -7    1.27    1.76
   2   3  -7    3.30    1.79
   2  -3  -7    4.98    2.19
   2   3   7    4.11    1.96
   2   3   7    2.64    2.11
   2  -3   7    6.04    2.63
   2  -3   7    3.94    2.37
  -2   4  -7   99.30    7.18
   2   4  -7   91.06    6.94
   2   4  -7   97.33    6.44
   2  -4  -7  101.89    6.76
   2   4   7   93.65    5.65
   2   4   7   97.16    7.00
   2  -4   7   91.48    7.02
   2  -4   7  100.50    6.91
  -2   5  -7   33.20    5.43
  -2  -5   7   24.42    4.56
   2   5  -7   33.74    4.15
   2  -5  -7   38.22    4.52
   2   5   7   29.53    5.02
   2  -5   7   27.17    4.99
   2  -5   7   29.19    4.87
  -2   6  -7   10.68    3.48
  -2  -6   7    9.62    3.44
   2   6  -7   10.71    3.07
   2  -6  -7    9.03    2.85
   2   6   7    9.52    3.09
   2  -6   7    9.11    3.36
   2  -6   7    7.06    3.14
  -2   7  -7   28.85    5.12
  -2  -7   7   26.99    5.37
   2   7  -7   32.82    5.22
   2  -7  -7   27.33    4.59
   2   7   7   30.37    5.20
   2  -7   7   25.72    5.02
   2  -7   7   27.15    5.12
  -2   8  -7   28.16    5.35
  -2  -8   7   25.94    5.20
   2   8  -7   27.30    4.89
   2  -8  -7   33.54    5.12
   2   8   7   27.69    5.00
   2  -8   7   25.14    5.30
   2  -8   7   24.04    5.04
  -2   9  -7    7.96    3.36
  -2  -9   7    5.16    3.12
   2   9  -7    8.09    3.06
   2  -9  -7   10.15    3.07
   2   9   7    7.71    3.09
   2  -9   7    8.56    3.50
   2  -9   7    7.18    3.36
  -2  10  -7    6.60    3.16
  -2 -10   7    7.50    3.36
   2  10  -7    7.41    3.24
   2 -10  -7    7.07    2.79
   2  10   7    4.29    2.75
   2 -10   7    4.99    3.00
   2 -10   7    4.14    3.14
  -2  11  -7    5.68    2.98
  -2 -11   7    3.59    2.88
   2  11  -7    5.30    2.72
   2  11   7    6.78    3.03
   2 -11   7    0.69    2.25
   2 -11   7    4.57    3.43
  -2  12  -7    3.96    2.75
  -2 -12   7    4.27    3.37
   2  12  -7    1.98    2.40
   2  12   7    1.19    2.02
   2 -12   7    2.63    2.70
   2 -12   7    0.85    3.09
  -2  13  -7    2.44    2.67
  -2 -13   7    1.47    2.88
   2  13  -7    0.82    2.08
   2  13   7    4.69    2.99
   2 -13   7    1.91    2.59
   2 -13   7    1.99    3.03
  -2  14  -7    1.36    2.50
  -2 -14   7    1.90    3.33
   2  14  -7    0.13    2.19
   2  14   7    1.56    2.69
   2 -14   7    1.26    2.87
   2 -14   7   -0.05    2.80
  -2  15  -7    0.97    2.43
  -2 -15   7   -0.18    2.91
   2  15  -7    0.89    2.48
   2  15   7    0.06    2.46
   2 -15   7   -3.30    2.16
   2 -15   7   -0.75    2.82
  -2   0  -8   27.60    4.97
   2   0  -8   21.26    4.10
   2   0  -8   22.99    3.74
   2   0   8   20.06    4.32
   2   0   8   21.24    3.86
  -2   1  -8    2.04    1.70
   2   1  -8   -0.69    1.36
   2   1  -8    2.13    1.72
   2  -1  -8   -0.89    1.32
   2  -1  -8    0.09    1.22
   2   1   8    0.17    1.74
   2  -1   8    3.34    2.36
   2  -1   8    1.69    1.97
  -2   2  -8   14.64    3.63
   2   2  -8   17.31    3.96
   2   2  -8   25.23    4.22
   2  -2  -8   24.59    4.59
   2   2   8   22.61    4.16
   2   2   8   22.30    4.58
   2  -2   8   16.08    3.96
   2  -2   8   21.15    4.08
  -2   3  -8   -0.29    1.37
   2   3  -8    2.87    2.19
   2   3  -8    2.24    1.80
   2  -3  -8   -0.43    1.49
   2   3   8    1.58    1.88
   2   3   8    0.04    1.44
   2  -3   8    2.51    2.43
   2  -3   8    2.16    2.12
  -2   4  -8    9.47    3.31
   2   4  -8    7.29    2.54
   2  -4  -8    9.27    3.10
   2   4   8    6.61    2.94
   2  -4   8    9.29    3.51
   2  -4   8    6.15    2.76
  -2   5  -8    0.72    1.82
  -2  -5   8   -0.15    2.09
   2   5  -8    2.50    1.98
   2  -5  -8    1.65    2.01
   2   5   8    1.74    1.98
   2  -5   8    0.79    2.11
   2  -5   8    3.79    2.65
  -2   6  -8    1.76    2.10
  -2  -6   8   -0.64    1.90
   2   6  -8   -0.10    1.53
   2  -6  -8    2.23    1.97
   2   6   8    2.52    2.26
   2  -6   8    0.97    2.19
   2  -6   8    0.86    2.38
  -2   7  -8    8.05    3.11
  -2  -7   8    5.29    2.94
   2   7  -8    5.55    2.66
   2  -7  -8   10.35    3.19
   2   7   8    7.05    2.96
   2  -7   8    8.93    3.72
   2  -7   8    3.98    2.94
  -2   8  -8    5.93    3.08
  -2  -8   8    0.77    2.36
   2   8  -8    0.95    1.93
   2  -8  -8    2.80    2.15
   2   8   8    2.11    2.29
   2  -8   8    3.83    3.02
   2  -8   8    2.08    2.66
  -2   9  -8    0.87    1.80
  -2  -9   8    2.31    2.79
   2   9  -8    1.10    2.14
   2   9   8    0.50    2.13
   2  -9   8    1.32    2.33
   2  -9   8   -0.41    2.38
  -2  10  -8    5.06    2.90
  -2 -10   8    6.88    3.53
   2  10  -8    6.62    3.18
   2  10   8    4.18    2.78
   2 -10   8    5.84    3.20
   2 -10   8    1.84    2.65
  -2  11  -8    2.50    2.56
  -2 -11   8    3.05    3.10
   2  11  -8    2.26    2.30
   2  11   8    0.98    2.37
   2 -11   8    2.65    2.84
   2 -11   8    3.69    3.37
  -2  12  -8    0.13    2.17
  -2 -12   8   -0.42    2.81
   2  12  -8    1.38    2.54
   2  12   8    1.90    2.64
   2 -12   8    5.41    3.69
   2 -12   8    1.74    3.21
  -2  13  -8    2.62    2.97
  -2 -13   8    1.59    3.11
   2  13  -8    0.70    2.25
   2  13   8    2.23    2.89
   2 -13   8    0.99    2.92
   2 -13   8   -0.19    2.95
  -2  14  -8    0.31    2.04
   2  14  -8    0.16    2.27
   2  14   8    1.83    2.77
   2 -14   8   -1.47    2.66
  -2   0  -9   21.39    4.61
   2   0  -9   25.06    4.84
   2   0   9   26.52    5.03
  -2   1  -9    0.67    1.94
   2   1  -9   -0.10    1.69
   2   1  -9   -0.31    1.46
   2  -1  -9   -0.14    1.63
   2   1   9   -0.57    1.77
   2   1   9    1.62    2.14
   2  -1   9    3.27    2.43
  -2   2  -9    2.23    2.11
   2   2  -9    1.33    2.06
   2   2  -9    3.69    2.24
   2  -2  -9    3.61    2.29
   2   2   9    1.80    2.09
   2   2   9    0.02    1.72
   2  -2   9    3.67    2.66
   2  -2   9    1.47    2.17
  -2   3  -9    5.29    2.69
   2   3  -9    9.15    2.97
   2  -3  -9    4.30    2.42
   2   3   9    5.76    2.90
   2  -3   9    4.23    2.76
   2  -3   9    2.76    2.47
  -2   4  -9    9.24    3.36
  -2  -4   9    7.84    3.32
   2   4  -9   12.89    3.59
   2  -4  -9   12.31    3.62
   2   4   9    8.02    3.11
   2  -4   9   12.63    4.18
   2  -4   9    7.13    3.18
  -2   5  -9    0.66    1.57
  -2  -5   9    8.15    3.43
   2   5  -9    4.40    2.60
   2  -5  -9    0.74    1.80
   2   5   9    2.92    2.36
   2  -5   9    1.76    2.44
   2  -5   9    5.37    3.17
  -2   6  -9    2.90    2.37
  -2  -6   9    2.59    2.70
   2   6  -9    5.03    2.66
   2  -6  -9    4.69    2.54
   2   6   9    4.17    2.85
   2  -6   9    4.90    3.14
   2  -6   9    5.19    3.31
  -2   7  -9    2.13    2.17
  -2  -7   9    1.87    2.77
   2   7  -9    2.32    2.24
   2  -7  -9    2.18    1.95
   2   7   9    1.85    2.32
   2  -7   9   -0.25    2.29
   2  -7   9    1.46    2.81
  -2   8  -9    1.63    2.30
  -2  -8   9   -2.65    1.99
   2   8  -9    0.35    1.90
   2   8   9    0.02    2.20
   2  -8   9    0.75    2.35
   2  -8   9   -1.75    2.25
  -2   9  -9    1.59    2.13
  -2  -9   9    0.16    2.42
   2   9  -9    2.52    2.55
   2   9   9    0.50    2.22
   2  -9   9    0.62    2.47
   2  -9   9    2.34    2.91
  -2  10  -9    1.71    2.33
  -2 -10   9   -1.36    2.28
   2  10  -9    0.57    2.18
   2  10   9    1.39    2.53
   2 -10   9    1.93    2.82
   2 -10   9    0.60    2.81
  -2  11  -9   -0.21    1.97
  -2 -11   9    1.54    2.95
   2  11  -9    1.25    2.37
   2  11   9    1.19    2.57
   2 -11   9    3.63    3.40
   2 -11   9    1.59    3.09
  -2  12  -9    0.76    2.31
  -2 -12   9   -0.05    3.13
   2  12  -9    1.86    2.50
   2  12   9    2.01    2.74
   2 -12   9    1.89    3.07
   2 -12   9    3.67    3.70
   2   0 -10   10.57    3.70
   2   0  10    4.60    2.88
  -2   1 -10    0.87    1.74
   2   1 -10   -2.12    1.67
   2  -1 -10    0.35    1.89
   2   1  10    0.58    1.90
   2   1  10   -1.98    1.43
   2  -1  10    0.23    1.83
  -2   2 -10    4.97    2.80
   2  -2 -10    3.03    2.61
   2   2  10    6.18    3.06
   2  -2  10    3.41    2.52
  -2   3 -10    3.21    2.23
  -2  -3  10    2.54    2.80
   2  -3 -10    2.32    2.22
   2   3  10    2.23    2.39
   2  -3  10    1.58    2.38
  -2   4 -10    0.84    1.84
  -2  -4  10    1.02    2.17
   2   4 -10    1.64    2.19
   2  -4 -10    1.12    2.20
   2   4  10    0.71    2.31
   2  -4  10    0.76    2.25
   2  -4  10    0.14    2.15
  -2   5 -10   -0.55    1.82
  -2  -5  10    0.27    2.23
   2   5 -10   -0.66    1.94
   2  -5 -10    1.09    2.15
   2   5  10   -1.39    1.84
   2  -5  10   -0.62    1.97
   2  -5  10   -1.42    2.13
  -2   6 -10    1.83    2.40
  -2  -6  10    0.17    2.34
   2   6 -10    0.45    2.14
   2   6  10    2.37    2.59
   2  -6  10   -0.46    2.14
   2  -6  10    0.12    2.55
  -2   7 -10    0.43    2.00
  -2  -7  10   -0.79    2.30
   2   7 -10    0.72    2.22
   2   7  10    0.74    2.38
   2  -7  10    0.75    2.49
   2  -7  10    0.55    2.93
  -2   8 -10   -0.52    1.82
  -2  -8  10    1.64    2.98
   2   8 -10    1.69    2.50
   2   8  10    0.54    2.25
   2  -8  10   -1.39    1.89
   2  -8  10    0.26    2.90
  -2   9 -10    3.77    3.17
  -2  -9  10    2.84    3.45
   2   9 -10    1.99    2.67
   2   9  10   -1.22    2.13
   2  -9  10    1.26    2.77
   2  -9  10    2.69    3.64
  -2  10 -10   -0.16    2.29
  -2 -10  10    0.61    3.24
   2  10 -10    0.21    2.17
   2  10  10    0.49    2.45
   2 -10  10    1.48    2.82
   2 -10  10    3.16    3.51
   2   0 -11    3.79    3.22
   2   0  11    1.33    2.53
   2   0  11    2.55    2.80
  -2   1 -11    0.55    2.15
   2  -1 -11    2.45    2.85
   2   1  11    0.21    1.96
   2  -1  11    2.21    2.56
  -2   2 -11   -0.42    2.05
  -2  -2  11    0.54    2.31
   2  -2 -11   -2.69    1.82
   2   2  11    1.98    2.59
   2  -2  11    1.34    2.41
  -2   3 -11    7.11    3.52
  -2  -3  11    2.33    2.61
   2  -3 -11    4.41    3.08
   2   3  11    4.20    2.72
   2  -3  11    5.01    3.51
  -2   4 -11    1.65    2.36
  -2  -4  11   -0.97    2.31
   2   4  11    1.55    2.48
   2  -4  11    1.41    2.61
  -2   5 -11    0.78    2.24
  -2  -5  11    1.81    2.92
   2   5  11    1.06    2.63
   2  -5  11    0.03    2.50
  -2   6 -11    1.53    2.55
  -2  -6  11    0.90    2.85
   2   6  11   -0.54    2.51
   2  -6  11   -1.30    2.36
   2  -6  11    0.73    3.05
  -2   7 -11    2.14    2.73
  -2  -7  11    0.69    3.24
   2   7 -11    0.68    2.46
   2   7  11    0.50    2.29
   2  -7  11   -1.47    2.43
   2  -7  11    1.85    3.69
  -2   0  12    2.22    2.71
   2   0  12   -0.07    2.31
  -2  -1  12    0.85    2.73
   2   1  12    0.67    2.40
   2  -1  12    1.09    2.76
   2  -1  12    0.05    2.28
   3   0   0    0.45    0.94
   3   0   0    0.47    0.67
   3   0   0    0.19    0.69
   3   1   0  113.17    4.96
   3   1   0  114.75    4.25
   3   1   0  120.70    4.34
   3  -1   0  111.51    4.94
   3  -1   0  119.91    4.75
   3   2   0 1034.44   14.70
   3   2   0 1041.05   12.21
   3   2   0 1039.22   13.46
   3  -2   0  978.48   14.50
   3  -2   0 1019.98   14.38
  -3   3   0   11.29    1.39
   3   3   0   12.64    2.25
   3   3   0   12.14    1.77
   3   3   0   12.29    2.11
   3  -3   0   13.54    2.55
   3  -3   0   13.30    2.32
  -3   4   0  483.62    7.96
   3   4   0  473.67    8.34
   3   4   0  471.18   10.49
   3  -4   0  457.54   10.29
   3  -4   0  450.50   10.69
  -3   5   0   10.37    1.74
   3   5   0   12.40    1.93
   3   5   0   13.35    2.68
   3  -5   0   12.41    2.45
   3  -5   0   15.63    2.82
  -3   6   0    5.30    1.44
  -3  -6   0    0.51    0.67
   3   6   0    5.55    1.87
   3  -6   0    5.60    1.88
   3  -6   0    4.03    1.79
  -3   7   0   26.31    2.57
  -3  -7   0    6.76    1.72
   3   7   0   27.67    4.15
   3  -7   0   25.19    3.45
   3  -7   0   25.57    3.95
  -3   8   0   26.12    2.73
  -3  -8   0   23.44    3.15
   3   8   0   24.91    4.18
   3  -8   0   23.97    3.51
   3  -8   0   23.94    4.07
  -3   9   0   18.77    3.07
  -3  -9   0   17.88    2.90
   3   9   0   18.40    3.71
   3  -9   0   18.95    3.33
   3  -9   0   19.93    3.98
  -3  10   0  152.08    7.01
  -3 -10   0  138.49    6.51
   3  10   0  146.20    8.36
   3 -10   0  147.24    6.98
   3 -10   0  143.29    8.20
  -3  11   0   10.51    2.79
  -3 -11   0   11.39    2.86
   3  11   0    9.77    3.03
   3 -11   0   11.40    2.92
   3 -11   0   12.15    3.48
  -3  12   0   37.24    4.24
   3  12   0   34.16    5.63
   3 -12   0   42.75    6.22
  -3  13   0    0.58    1.51
   3  13   0    0.84    1.93
   3 -13   0    0.83    1.95
   3  14   0   12.82    4.00
   3 -14   0   13.24    3.91
   3  15   0    2.10    2.29
   3 -15   0    4.95    2.94
   3  16   0    1.00    2.19
   3 -16   0    4.96    3.09
   3  17   0   -0.19    2.21
   3 -17   0    0.93    2.28
   3  18   0   -0.06    2.38
   3 -18   0    3.39    2.71
   3   0  -1    0.27    0.84
   3   0  -1   -0.36    0.61
   3   0  -1   -0.12    0.51
   3   0   1   -0.61    0.83
   3   0   1    0.75    0.70
   3   0   1    0.19    0.76
   3   1  -1   53.81    3.31
   3   1  -1   52.83    2.72
   3  -1  -1   52.60    3.52
   3  -1  -1   47.72    3.29
   3  -1  -1   51.79    2.06
   3   1   1   50.62    3.44
   3   1   1   52.37    2.66
   3   1   1   51.96    3.25
   3  -1   1   48.93    3.52
   3  -1   1   52.81    3.11
   3  -1   1   52.81    3.06
  -3   2  -1   50.66    2.97
   3   2  -1   53.35    3.26
   3   2  -1   53.92    3.05
   3  -2  -1   49.25    3.43
   3  -2  -1   47.31    3.43
   3  -2  -1   53.30    1.88
   3   2   1   51.13    3.41
   3   2   1   52.50    2.48
   3   2   1   52.27    3.42
   3  -2   1   48.35    3.56
   3  -2   1   49.66    3.30
  -3   3  -1  235.73    6.33
   3   3  -1  223.82    6.53
   3   3  -1  223.99    6.58
   3  -3  -1  232.59    7.15
   3  -3  -1  234.30    7.58
   3   3   1  229.90    6.91
   3   3   1  238.08    4.87
   3   3   1  227.55    7.23
   3  -3   1  226.46    7.46
   3  -3   1  224.60    7.15
  -3   4  -1  106.00    4.48
  -3   4   1  114.01    3.05
   3   4  -1  110.60    4.73
   3   4  -1  113.75    5.16
   3  -4  -1  106.67    4.96
   3  -4  -1  101.24    5.31
   3   4   1  110.63    4.85
   3   4   1  105.45    3.26
   3   4   1  108.57    5.33
   3  -4   1  109.42    5.41
   3  -4   1  100.04    5.15
  -3   5  -1   70.54    3.85
  -3  -5  -1   69.50    2.83
  -3   5   1   71.08    2.81
   3   5  -1   67.22    3.88
   3   5  -1   67.43    4.36
   3  -5  -1   67.82    4.08
   3  -5  -1   65.57    4.58
   3   5   1   67.80    4.59
   3  -5   1   67.72    4.47
   3  -5   1   62.60    4.39
  -3   6  -1    4.73    1.56
  -3  -6  -1    5.50    1.31
  -3   6   1    5.21    1.27
   3   6  -1    5.15    1.88
   3  -6  -1    5.12    1.67
   3  -6  -1    3.26    1.63
   3   6   1    6.52    2.25
   3  -6   1    5.06    1.93
   3  -6   1    5.37    2.07
  -3   7  -1  103.70    5.21
  -3  -7  -1  104.27    4.00
  -3   7   1  101.55    4.23
  -3  -7   1   99.64    5.19
   3   7  -1  106.26    6.14
   3  -7  -1  106.82    5.24
   3  -7  -1  104.08    6.14
   3   7   1  101.12    6.10
   3  -7   1  101.39    5.71
   3  -7   1   99.04    6.18
  -3   8  -1    8.82    2.18
  -3  -8  -1   10.68    1.98
  -3   8   1    9.57    1.96
  -3  -8   1    9.98    2.54
   3   8  -1   10.16    2.68
   3  -8  -1    9.29    2.35
   3  -8  -1    9.38    2.61
   3   8   1    8.97    2.77
   3  -8   1    7.41    2.53
   3  -8   1    8.68    2.55
  -3   9  -1    7.90    2.29
  -3  -9  -1    6.86    1.87
  -3   9   1    8.06    2.00
  -3  -9   1    5.18    2.16
   3   9  -1    7.14    2.52
   3  -9  -1    6.85    2.11
   3  -9  -1    7.56    2.59
   3   9   1    4.31    2.13
   3  -9   1    5.74    2.40
   3  -9   1    3.62    2.04
  -3  10  -1    0.32    1.18
  -3  10   1    2.75    1.52
  -3 -10   1    1.03    1.75
   3  10  -1    2.41    1.82
   3 -10  -1    2.73    1.75
   3 -10  -1    3.05    2.12
   3  10   1    0.49    1.55
   3 -10   1    3.36    2.20
   3 -10   1    4.33    2.52
  -3  11  -1   11.02    2.80
  -3  11   1    9.60    2.50
  -3 -11   1   10.65    3.09
   3  11  -1   10.88    3.26
   3 -11  -1    9.73    2.97
   3  11   1    7.75    2.76
   3 -11   1    9.39    2.92
   3 -11   1    6.84    2.99
  -3  12  -1   22.74    4.19
  -3 -12   1   19.83    3.97
   3  12  -1   20.81    4.59
   3 -12  -1   23.32    4.52
   3  12   1   20.21    4.52
   3 -12   1   22.91    4.14
   3 -12   1   20.29    4.69
  -3  13  -1    3.35    2.09
  -3 -13   1    5.52    2.62
   3  13  -1    3.48    2.55
   3 -13  -1    4.58    2.72
   3  13   1    5.96    2.70
   3 -13   1    5.14    2.83
  -3  14  -1    4.01    2.35
   3  14  -1    0.75    1.76
   3 -14  -1    3.09    2.26
   3  14   1    1.43    1.97
   3 -14   1    5.25    2.93
  -3  15  -1    3.90    2.36
   3  15  -1    1.47    2.00
   3 -15  -1    4.26    2.88
   3  15   1    4.19    2.71
   3 -15   1    2.34    2.52
   3  16  -1    1.74    2.34
   3 -16  -1    1.52    2.54
   3  16   1   -0.49    2.20
   3 -16   1    2.93    2.50
   3  17  -1    1.04    2.12
   3 -17  -1    1.40    2.10
   3  17   1   -0.80    2.07
   3 -17   1    2.28    2.50
   3  18  -1   -0.87    2.01
   3 -18  -1    2.16    2.42
   3  18   1    0.04    2.12
   3 -18   1    1.14    2.74
   3   0  -2    0.11    0.74
   3   0  -2    0.04    0.46
   3   0   2    0.37    0.98
   3   0   2    0.06    0.66
   3   0   2   -0.31    0.75
  -3   1  -2   14.78    2.38
   3   1  -2   11.46    2.09
   3   1  -2   13.36    1.47
   3  -1  -2   18.45    2.93
   3  -1  -2   16.23    0.96
   3   1   2   13.57    2.32
   3   1   2   14.12    1.47
   3   1   2   13.61    2.37
   3  -1   2   14.75    2.70
   3  -1   2   15.67    2.22
  -3   2  -2  105.84    4.82
   3   2  -2  106.91    5.04
   3   2  -2  111.59    4.25
   3  -2  -2  104.51    4.95
   3  -2  -2  114.15    5.45
   3   2   2  104.94    4.86
   3   2   2  106.81    3.01
   3   2   2  102.47    5.08
   3  -2   2  103.82    5.30
   3  -2   2  101.93    4.66
  -3   3  -2   65.78    3.92
   3   3  -2   62.11    3.95
   3   3  -2   65.11    3.65
   3  -3  -2   62.87    3.88
   3  -3  -2   68.24    4.42
   3   3   2   63.21    3.77
   3   3   2   64.00    1.95
   3   3   2   66.02    4.26
   3  -3   2   58.33    4.24
   3  -3   2   56.35    3.82
  -3   4  -2   82.27    4.47
   3   4  -2   79.20    4.56
   3   4  -2   85.39    4.51
   3  -4  -2   81.01    4.38
   3  -4  -2   79.13    4.84
   3   4   2   84.43    4.25
   3   4   2   73.86    4.73
   3  -4   2   79.33    4.94
   3  -4   2   81.64    4.88
  -3   5  -2    7.65    1.87
  -3   5   2    7.45    0.85
   3   5  -2    6.12    1.87
   3   5  -2    6.70    1.90
   3  -5  -2    9.62    2.11
   3  -5  -2    8.96    2.28
   3   5   2    7.33    1.75
   3   5   2    6.03    1.91
   3  -5   2    8.65    2.44
   3  -5   2    7.70    2.33
  -3   6  -2  249.53    8.27
  -3   6   2  256.24    5.03
   3   6  -2  252.60    8.40
   3   6  -2  253.77    8.81
   3  -6  -2  265.34    7.78
   3  -6  -2  247.27    9.07
   3   6   2  239.82    9.00
   3  -6   2  250.38    8.96
   3  -6   2  241.16    9.05
  -3   7  -2   23.41    3.51
  -3  -7  -2   23.15    1.57
  -3   7   2   26.62    2.09
  -3  -7   2   26.89    3.81
   3   7  -2   23.72    3.68
   3  -7  -2   22.17    2.58
   3  -7  -2   21.63    3.58
   3   7   2   23.14    3.91
   3  -7   2   19.31    3.44
   3  -7   2   18.07    3.41
  -3   8  -2   51.34    4.31
  -3   8   2   53.53    3.20
  -3  -8   2   49.70    4.56
   3   8  -2   53.98    4.85
   3  -8  -2   55.82    3.83
   3  -8  -2   44.92    4.54
   3   8   2   50.17    4.84
   3  -8   2   48.68    4.57
   3  -8   2   55.05    5.19
  -3   9  -2   21.24    3.67
  -3   9   2   13.06    2.33
  -3  -9   2   18.16    3.59
   3   9  -2   16.15    3.68
   3  -9  -2    0.35    0.58
   3  -9  -2   18.68    3.78
   3   9   2   16.16    3.74
   3  -9   2   13.71    3.32
   3  -9   2   16.69    3.71
  -3  10  -2   24.69    4.16
  -3 -10   2   26.38    4.37
   3  10  -2   19.36    4.01
   3 -10  -2   25.59    4.47
   3  10   2   24.76    4.65
   3 -10   2   24.92    4.38
   3 -10   2   17.64    4.14
  -3  11  -2    5.04    2.26
  -3 -11   2    2.70    2.37
   3  11  -2    2.90    1.88
   3 -11  -2    5.47    2.50
   3  11   2    6.64    2.82
   3 -11   2    4.58    2.53
   3 -11   2    4.44    2.62
  -3  12  -2   12.11    3.32
  -3 -12   2   14.60    3.74
   3  12  -2   13.96    3.71
   3 -12  -2   14.02    3.72
   3  12   2   14.08    4.13
   3 -12   2   20.35    4.28
   3 -12   2   14.46    4.23
  -3  13  -2    3.56    2.31
  -3 -13   2    3.74    2.59
   3  13  -2    4.93    2.87
   3 -13  -2    5.09    2.48
   3  13   2    2.41    2.60
   3 -13   2    3.49    2.47
   3 -13   2    4.94    2.78
  -3  14  -2    0.45    1.64
  -3 -14   2    1.43    2.27
   3  14  -2    0.71    2.05
   3 -14  -2    2.07    2.08
   3  14   2    0.11    1.55
   3 -14   2    4.39    2.84
  -3  15  -2    2.51    2.27
   3  15  -2    2.00    2.36
   3 -15  -2    4.97    2.87
   3  15   2    0.91    2.37
   3 -15   2    2.89    2.75
  -3  16  -2    0.62    1.99
   3  16  -2   -0.78    1.87
   3 -16  -2    0.52    2.12
   3  16   2    1.58    2.46
   3 -16   2    1.26    2.41
  -3  17  -2    0.48    2.15
   3  17  -2   -0.15    1.75
   3 -17  -2    1.53    2.37
   3  17   2   -0.43    1.68
   3 -17   2   -0.45    2.64
   3   0  -3    1.18    1.01
   3   0  -3    0.06    0.48
   3   0   3   -0.77    0.98
   3   0   3    0.16    0.74
  -3   1  -3  164.81    6.61
   3   1  -3  167.90    6.84
   3   1  -3  166.69    4.73
   3  -1  -3  164.59    6.81
   3  -1  -3  170.68    3.02
   3   1   3  160.03    6.38
   3   1   3  167.13    4.39
   3   1   3  170.48    6.83
   3  -1   3  165.75    6.80
   3  -1   3  159.44    5.48
  -3   2  -3   91.80    5.02
   3   2  -3   88.19    5.06
   3   2  -3   90.98    3.99
   3  -2  -3   94.50    5.31
   3   2   3   94.21    4.86
   3   2   3   94.15    2.71
   3   2   3   93.43    5.23
   3  -2   3   91.03    5.31
   3  -2   3   85.23    4.47
  -3   3  -3   12.17    2.53
   3   3  -3   12.48    2.55
   3   3  -3   12.18    2.18
   3  -3  -3   15.19    2.87
   3   3   3   12.47    2.33
   3   3   3   10.39    2.47
   3  -3   3    9.26    2.47
   3  -3   3   10.76    2.41
  -3   4  -3   30.48    3.18
   3   4  -3   28.80    3.20
   3   4  -3   26.59    2.81
   3  -4  -3   28.81    3.21
   3   4   3   25.80    2.62
   3   4   3   28.41    3.34
   3  -4   3   32.12    3.64
   3  -4   3   26.25    3.65
  -3   5  -3   28.58    3.21
   3   5  -3   31.29    3.41
   3   5  -3   27.69    3.06
   3  -5  -3   25.88    3.78
   3   5   3   30.78    2.78
   3   5   3   26.35    3.27
   3  -5   3   30.38    3.69
   3  -5   3   26.90    3.92
  -3   6  -3   23.04    3.65
   3   6  -3   25.53    3.80
   3   6  -3   22.87    3.50
   3  -6  -3   28.18    4.27
   3   6   3   26.28    2.55
   3   6   3   26.95    4.22
   3  -6   3   24.47    3.97
   3  -6   3   26.15    4.18
  -3   7  -3   12.76    2.82
  -3  -7   3   12.36    2.99
   3   7  -3   10.33    2.60
   3  -7  -3   10.80    2.70
   3   7   3   15.58    2.40
   3   7   3   11.67    3.04
   3  -7   3   14.23    3.22
   3  -7   3   11.86    3.15
  -3   8  -3   12.73    3.05
  -3  -8   3    8.35    2.84
   3   8  -3   11.51    3.06
   3  -8  -3   11.39    3.05
   3   8   3   13.89    3.45
   3  -8   3   11.86    3.09
   3  -8   3   11.86    3.39
  -3   9  -3   65.09    5.37
  -3  -9   3   58.62    5.51
   3   9  -3   65.94    5.67
   3  -9  -3   62.88    5.51
   3   9   3   57.88    5.58
   3  -9   3   62.18    5.54
   3  -9   3   56.46    5.68
  -3  10  -3    9.90    2.86
  -3 -10   3    8.44    3.00
   3  10  -3   10.50    3.17
   3 -10  -3   10.40    3.09
   3  10   3    8.52    3.12
   3 -10   3    5.76    2.76
   3 -10   3    8.71    3.29
  -3  11  -3   38.51    5.58
  -3 -11   3   26.98    4.77
   3  11  -3   37.75    5.95
   3 -11  -3   36.43    5.59
   3  11   3   39.60    6.08
   3 -11   3   32.19    5.38
   3 -11   3   33.61    5.66
  -3  12  -3    8.04    2.97
  -3 -12   3    4.86    2.89
   3  12  -3    5.77    2.73
   3 -12  -3    8.96    3.10
   3  12   3    7.22    3.16
   3 -12   3    5.33    2.87
   3 -12   3    7.64    3.06
  -3  13  -3    1.33    1.77
  -3 -13   3    3.52    2.77
   3  13  -3    2.47    2.28
   3 -13  -3    3.16    2.41
   3  13   3    1.87    2.22
   3 -13   3    2.62    2.37
   3 -13   3    0.92    2.06
  -3  14  -3    1.03    1.88
  -3 -14   3    1.76    2.61
   3  14  -3    2.72    2.45
   3 -14  -3    3.01    2.39
   3  14   3    2.94    2.50
   3 -14   3    4.95    2.84
   3 -14   3    2.76    2.63
  -3  15  -3    2.69    2.32
  -3 -15   3    0.61    2.51
   3  15  -3    0.91    1.90
   3 -15  -3    2.43    2.31
   3  15   3    2.32    2.58
   3 -15   3    2.12    2.73
  -3  16  -3    0.19    1.94
   3  16  -3   -0.18    2.06
   3 -16  -3    1.79    2.18
   3  16   3    3.89    3.06
   3 -16   3    3.23    2.90
  -3  17  -3    0.00    1.89
   3  17  -3    1.11    2.25
   3 -17  -3    0.93    2.32
   3  17   3    1.52    2.57
   3 -17   3    0.07    2.78
  -3   0  -4    0.56    1.11
   3   0  -4    0.24    0.91
   3   0  -4    0.40    0.62
   3   0   4   -0.69    1.03
   3   0   4   -0.03    0.93
  -3   1  -4   21.28    3.47
   3   1  -4   15.87    3.15
   3   1  -4   14.93    1.77
   3  -1  -4   15.31    2.82
   3  -1  -4   19.34    1.47
   3   1   4   19.09    3.19
   3   1   4   16.86    1.89
   3   1   4   17.78    3.15
   3  -1   4   19.36    3.46
   3  -1   4   15.70    2.47
  -3   2  -4   80.86    5.22
  -3   2   4   81.49    2.18
   3   2  -4   80.06    5.28
   3   2  -4   78.59    4.03
   3  -2  -4   80.64    5.27
   3   2   4   74.64    4.64
   3   2   4   78.57    2.81
   3   2   4   78.17    5.27
   3  -2   4   76.41    5.27
   3  -2   4   76.16    4.56
  -3   3  -4    7.54    2.31
   3   3  -4    6.53    2.08
   3   3  -4    8.33    1.90
   3  -3  -4    8.03    2.21
   3   3   4    6.33    1.95
   3   3   4    7.16    2.28
   3  -3   4    5.33    2.24
   3  -3   4    7.27    2.15
  -3   4  -4    5.01    2.02
   3   4  -4    5.94    2.17
   3   4  -4    4.02    1.63
   3  -4  -4    3.45    1.76
   3   4   4    5.16    1.79
   3   4   4    3.87    2.03
   3  -4   4    8.98    2.76
   3  -4   4    5.19    2.13
  -3   5  -4   30.56    3.63
   3   5  -4   28.95    4.34
   3   5  -4   29.13    3.28
   3  -5  -4   29.13    3.57
   3   5   4   30.02    2.91
   3   5   4   27.81    4.40
   3  -5   4   25.06    4.32
   3  -5   4   26.72    4.13
  -3   6  -4   29.11    4.38
   3   6  -4   25.61    4.19
   3   6  -4   20.08    3.40
   3  -6  -4   23.24    3.80
   3   6   4   25.10    2.59
   3   6   4   19.92    3.71
   3  -6   4   27.04    4.38
   3  -6   4   21.63    3.93
  -3   7  -4    6.76    2.35
  -3  -7   4    7.61    2.88
   3   7  -4    6.56    2.41
   3  -7  -4    8.07    2.50
   3   7   4   11.46    2.14
   3   7   4    8.24    2.79
   3  -7   4    8.71    3.02
   3  -7   4   12.90    3.55
  -3   8  -4   19.58    3.75
  -3  -8   4   22.62    4.42
   3   8  -4   25.51    4.37
   3  -8  -4   20.44    3.97
   3   8   4   16.31    3.70
   3  -8   4   23.38    4.38
   3  -8   4   18.54    4.23
  -3   9  -4    0.42    1.45
  -3  -9   4    1.61    2.12
   3   9  -4    0.95    1.50
   3  -9  -4    1.14    1.67
   3   9   4    0.43    1.81
   3  -9   4    0.95    1.91
   3  -9   4   -2.64    1.61
  -3  10  -4   25.37    4.67
  -3 -10   4   23.97    4.76
   3  10  -4   20.48    4.28
   3 -10  -4   24.48    4.63
   3  10   4   25.87    4.99
   3 -10   4   22.46    4.40
   3 -10   4   22.18    4.72
  -3  11  -4    4.26    2.44
  -3 -11   4    3.82    2.71
   3  11  -4    6.14    2.71
   3 -11  -4    4.31    2.33
   3  11   4    3.05    2.38
   3 -11   4    4.18    2.71
   3 -11   4    3.31    2.68
  -3  12  -4    3.70    2.35
  -3 -12   4    2.35    2.83
   3  12  -4    4.33    2.45
   3 -12  -4    5.03    2.62
   3  12   4    4.97    2.92
   3 -12   4    6.31    2.80
   3 -12   4    6.61    3.15
  -3  13  -4    0.15    1.73
  -3 -13   4    2.16    2.81
   3  13  -4    1.04    1.80
   3 -13  -4    2.43    2.27
   3  13   4    0.85    2.24
   3 -13   4    0.82    2.28
   3 -13   4    1.09    2.38
  -3  14  -4    2.65    2.18
  -3 -14   4    0.90    2.70
   3  14  -4    0.70    1.91
   3 -14  -4    2.19    2.19
   3  14   4   -0.11    1.99
   3 -14   4    0.08    2.23
   3 -14   4    3.80    2.84
  -3  15  -4    1.32    2.32
  -3 -15   4   -0.31    2.59
   3  15  -4    1.17    2.38
   3 -15  -4    1.28    2.19
   3  15   4   -0.08    1.95
   3 -15   4   -1.54    2.25
   3 -15   4    1.38    2.62
  -3  16  -4    3.22    2.76
  -3 -16   4    2.30    2.83
   3  16  -4    1.75    2.58
   3 -16  -4    3.23    2.71
   3  16   4    5.15    3.20
   3 -16   4    4.38    3.25
  -3  17  -4   -0.59    1.86
   3  17  -4    0.82    2.52
   3  17   4    0.72    2.60
   3 -17   4    0.13    2.81
  -3   0  -5   -0.17    0.95
   3   0  -5    0.37    1.30
   3   0  -5    0.29    0.76
   3   0   5   -0.32    1.39
   3   0   5   -0.29    1.17
  -3   1  -5   10.92    2.89
   3   1  -5    8.63    2.60
   3   1  -5    9.50    1.86
   3  -1  -5    8.44    2.28
   3  -1  -5   10.66    1.67
   3   1   5    9.74    2.56
   3   1   5   11.21    2.03
   3   1   5    9.10    2.61
   3  -1   5   10.76    2.87
   3  -1   5   11.22    2.43
  -3   2  -5    0.18    1.18
   3   2  -5    2.37    1.74
   3   2  -5    0.67    1.07
   3  -2  -5    2.82    1.61
   3   2   5    1.47    1.59
   3   2   5    1.73    1.06
   3   2   5    1.50    1.68
   3  -2   5    1.11    1.73
   3  -2   5    0.91    1.60
  -3   3  -5    1.82    1.50
   3   3  -5    1.08    1.57
   3   3  -5    0.66    1.07
   3  -3  -5    0.01    1.17
   3   3   5    2.18    1.65
   3   3   5   -0.30    1.38
   3  -3   5    2.60    2.02
   3  -3   5   -0.63    1.50
  -3   4  -5    1.22    1.35
   3   4  -5    1.60    1.72
   3   4  -5    0.25    1.04
   3  -4  -5    1.44    1.37
   3   4   5    1.49    1.51
   3   4   5    0.20    1.54
   3  -4   5    0.23    1.81
   3  -4   5    0.56    1.78
  -3   5  -5   22.03    3.92
   3   5  -5   20.49    3.90
   3   5  -5   22.64    3.58
   3  -5  -5   19.86    3.62
   3   5   5   26.08    3.59
   3   5   5   22.72    4.22
   3  -5   5   17.61    3.69
   3  -5   5   16.34    3.55
  -3   6  -5   43.91    4.71
   3   6  -5   37.04    4.49
   3   6  -5   47.80    4.51
   3  -6  -5   49.02    4.87
   3   6   5   41.17    3.39
   3   6   5   43.75    4.84
   3  -6   5   41.54    4.81
   3  -6   5   42.14    4.87
  -3   7  -5   42.46    4.79
  -3  -7   5   28.55    4.75
   3   7  -5   48.21    4.80
   3  -7  -5   39.17    4.54
   3   7   5   42.47    4.93
   3  -7   5   44.68    6.33
   3  -7   5   40.23    5.02
  -3   8  -5    9.68    3.04
  -3  -8   5    7.21    3.10
   3   8  -5   13.95    3.49
   3  -8  -5   10.33    3.02
   3   8   5   12.24    3.58
   3  -8   5   10.48    3.48
   3  -8   5   11.06    3.59
  -3   9  -5    3.23    2.11
  -3  -9   5    5.13    2.83
   3   9  -5    3.88    2.15
   3  -9  -5    1.05    1.63
   3   9   5    5.11    2.54
   3  -9   5    3.39    2.50
   3  -9   5    5.26    3.04
  -3  10  -5   -0.76    1.29
  -3 -10   5    0.86    2.31
   3  10  -5   -0.59    1.56
   3 -10  -5    0.19    1.47
   3  10   5    0.15    1.90
   3 -10   5    0.24    1.90
   3 -10   5   -0.91    2.10
  -3  11  -5    2.50    2.07
  -3 -11   5    2.33    2.48
   3  11  -5    1.59    1.83
   3 -11  -5    1.80    2.04
   3  11   5    2.16    2.21
   3 -11   5    2.22    2.41
   3 -11   5    2.25    2.46
  -3  12  -5    2.74    2.36
  -3 -12   5    2.57    2.72
   3  12  -5   -0.06    1.78
   3 -12  -5   -1.26    1.38
   3  12   5    0.97    2.35
   3 -12   5    2.53    2.52
   3 -12   5   -0.11    2.10
  -3  13  -5    8.97    3.52
  -3 -13   5    9.54    3.78
   3  13  -5    6.60    3.16
   3 -13  -5    8.75    3.39
   3  13   5    5.56    2.95
   3 -13   5    7.14    3.15
   3 -13   5    5.63    3.26
  -3  14  -5   -0.32    1.76
  -3 -14   5    1.69    2.98
   3  14  -5    4.17    3.18
   3 -14  -5    0.18    2.14
   3  14   5    0.23    2.09
   3 -14   5    1.09    2.38
   3 -14   5   -0.24    2.09
  -3  15  -5    0.38    2.08
  -3 -15   5   -1.34    2.80
   3  15  -5   -0.43    1.80
   3 -15  -5   -0.77    2.13
   3  15   5    0.58    2.08
   3 -15   5    1.52    2.68
   3 -15   5    1.71    2.56
  -3  16  -5    0.61    2.37
  -3 -16   5   -3.24    2.58
   3  16  -5   -0.35    2.07
   3  16   5    1.96    2.63
   3 -16   5    1.29    3.14
  -3   0  -6    0.60    1.39
   3   0  -6    0.22    1.32
   3   0  -6    0.33    0.90
   3   0   6   -0.33    1.61
   3   0   6    1.38    1.54
  -3   1  -6   13.41    3.27
   3   1  -6   17.33    3.69
   3   1  -6    0.18    0.69
   3  -1  -6   14.82    3.36
   3   1   6   16.33    3.51
   3   1   6   15.28    2.56
   3   1   6   13.23    3.17
   3  -1   6   17.99    3.87
   3  -1   6   16.67    3.13
  -3   2  -6   26.11    4.46
   3   2  -6   36.26    5.30
   3   2  -6   28.87    3.14
   3  -2  -6   29.41    4.60
   3   2   6   26.80    4.08
   3   2   6   24.34    4.26
   3  -2   6   28.84    4.66
   3  -2   6   27.55    4.04
  -3   3  -6    3.78    2.00
   3   3  -6    4.59    2.28
   3   3  -6    4.88    1.90
   3  -3  -6    4.38    2.02
   3   3   6    4.62    2.16
   3   3   6    3.77    2.15
   3  -3   6    4.77    2.59
   3  -3   6    6.29    2.53
  -3   4  -6   35.00    5.22
   3   4  -6   27.63    4.53
   3   4  -6   35.35    3.81
   3  -4  -6   34.06    4.22
   3   4   6   31.40    3.63
   3   4   6   37.21    4.62
   3  -4   6   34.15    5.41
   3  -4   6   32.37    4.89
  -3   5  -6   14.27    3.51
   3   5  -6   19.13    4.17
   3   5  -6   16.90    3.35
   3  -5  -6   15.98    3.55
   3   5   6   14.58    2.93
   3   5   6   16.28    3.64
   3  -5   6   18.39    4.40
   3  -5   6   17.91    4.09
  -3   6  -6   59.18    5.70
   3   6  -6   65.17    5.46
   3  -6  -6   64.02    5.75
   3   6   6   66.99    6.14
   3  -6   6   64.75    6.21
   3  -6   6   64.85    6.04
  -3   7  -6   -0.21    1.24
  -3  -7   6   -0.04    1.88
   3   7  -6    2.36    1.98
   3  -7  -6    0.42    1.58
   3   7   6   -0.38    1.36
   3  -7   6   -0.47    1.88
   3  -7   6    1.36    2.25
  -3   8  -6   58.80    5.98
  -3  -8   6   50.39    5.94
   3   8  -6   54.63    5.52
   3  -8  -6   58.30    5.67
   3   8   6   53.06    5.77
   3  -8   6   52.78    5.95
   3  -8   6   54.38    6.12
  -3   9  -6    1.11    1.68
  -3  -9   6    1.00    2.29
   3   9  -6    2.86    2.08
   3  -9  -6   -0.90    1.58
   3   9   6    2.42    2.21
   3  -9   6    2.78    2.55
   3  -9   6    1.50    2.59
  -3  10  -6   11.84    3.63
  -3 -10   6   10.76    3.93
   3  10  -6   14.08    3.91
   3 -10  -6   16.30    3.97
   3  10   6   14.25    4.22
   3 -10   6   13.67    4.32
   3 -10   6   15.27    4.40
  -3  11  -6    5.68    2.81
  -3 -11   6    6.68    3.26
   3  11  -6    4.81    2.69
   3 -11  -6    2.38    2.11
   3  11   6    2.89    2.52
   3 -11   6    2.56    2.48
   3 -11   6    4.09    2.84
  -3  12  -6    4.83    2.74
  -3 -12   6    1.85    2.63
   3  12  -6    5.60    2.81
   3 -12  -6    6.39    2.93
   3  12   6    3.14    2.58
   3 -12   6    7.24    3.60
   3 -12   6    1.22    2.74
  -3  13  -6    0.75    2.00
  -3 -13   6    2.41    3.15
   3  13  -6    1.03    2.21
   3 -13  -6   -0.86    1.81
   3  13   6    0.94    2.36
   3 -13   6    0.20    2.35
   3 -13   6    0.15    2.43
  -3  14  -6    7.00    3.54
  -3 -14   6    2.35    3.63
   3  14  -6    3.80    3.03
   3  14   6    2.24    2.61
   3 -14   6    4.94    3.33
   3 -14   6    5.53    3.74
  -3  15  -6    0.77    2.40
  -3 -15   6    1.08    3.46
   3  15  -6    1.51    2.62
   3  15   6    1.36    2.46
   3 -15   6    1.06    2.43
   3 -15   6    1.50    2.87
  -3   0  -7   -0.70    1.28
   3   0  -7   -0.24    1.16
   3   0   7    2.65    2.04
  -3   1  -7    2.35    1.77
   3   1  -7    4.00    2.23
   3   1  -7    3.26    1.61
   3  -1  -7    5.28    2.42
   3   1   7    3.98    2.28
   3   1   7    1.25    1.97
   3  -1   7    5.38    2.50
   3  -1   7    3.78    2.24
  -3   2  -7    1.61    1.69
   3   2  -7    1.33    1.71
   3   2  -7    2.28    1.51
   3  -2  -7    2.38    1.98
   3   2   7    0.49    1.72
   3   2   7    3.04    2.21
   3  -2   7    3.43    2.30
   3  -2   7    1.89    2.09
  -3   3  -7    4.75    2.30
   3   3  -7    2.09    1.82
   3   3  -7    4.17    2.00
   3  -3  -7    5.82    2.56
   3   3   7    1.81    1.89
   3   3   7    3.12    2.20
   3  -3   7    4.70    2.82
   3  -3   7    4.56    2.54
  -3   4  -7    2.98    2.06
   3   4  -7    2.30    2.09
   3   4  -7    5.42    2.11
   3  -4  -7    2.21    1.86
   3   4   7    2.04    1.93
   3   4   7    4.16    2.30
   3  -4   7    4.17    2.64
   3  -4   7    6.11    2.74
  -3   5  -7   44.04    5.27
   3   5  -7   42.57    5.28
   3   5  -7   49.99    4.88
   3  -5  -7   53.68    5.57
   3   5   7   48.16    5.48
   3  -5   7   45.32    5.57
   3  -5   7   48.26    5.52
  -3   6  -7    3.52    2.44
   3   6  -7    2.67    1.87
   3  -6  -7    3.50    2.14
   3   6   7    5.02    2.61
   3  -6   7    3.36    2.41
   3  -6   7    3.10    2.69
  -3   7  -7    0.97    1.83
  -3  -7   7    5.94    3.03
   3   7  -7    2.38    1.92
   3  -7  -7    0.84    1.68
   3   7   7    0.77    1.78
   3  -7   7    2.94    2.57
   3  -7   7    2.37    2.57
  -3   8  -7    5.60    2.79
  -3  -8   7    7.70    3.55
   3   8  -7    9.14    3.02
   3  -8  -7    7.14    2.66
   3   8   7    4.27    2.72
   3  -8   7    5.38    2.86
   3  -8   7    5.44    3.08
  -3   9  -7    8.00    3.33
  -3  -9   7    5.88    3.27
   3   9  -7    4.59    2.48
   3  -9  -7    6.96    2.91
   3   9   7    3.93    2.58
   3  -9   7    4.69    2.81
   3  -9   7    4.41    3.36
  -3  10  -7    1.37    1.82
  -3 -10   7    1.59    2.76
   3  10  -7    1.76    2.38
   3 -10  -7   -0.83    1.73
   3  10   7    0.91    1.87
   3 -10   7   -0.21    2.15
   3 -10   7    2.08    2.82
  -3  11  -7    1.92    2.26
  -3 -11   7    0.09    2.56
   3  11  -7    0.62    2.05
   3 -11  -7    2.56    2.30
   3  11   7    0.97    1.97
   3 -11   7    0.24    2.30
   3 -11   7    0.34    2.60
  -3  12  -7    3.18    2.65
  -3 -12   7   -0.03    2.53
   3  12  -7    0.66    2.11
   3 -12  -7    2.56    2.33
   3  12   7    0.96    2.51
   3 -12   7   -0.71    1.94
   3 -12   7    1.05    2.72
  -3  13  -7   -0.34    1.89
  -3 -13   7   -0.65    2.79
   3  13  -7    0.98    2.35
   3  13   7    1.49    2.47
   3 -13   7    2.13    2.70
   3 -13   7   -0.08    2.70
  -3  14  -7    2.10    2.88
  -3 -14   7    1.71    3.60
   3  14  -7    1.46    2.69
   3  14   7   -0.32    2.24
   3 -14   7   -0.24    2.52
   3 -14   7   -0.62    2.72
   3   0  -8    0.14    1.59
   3   0   8   -0.32    1.80
  -3   1  -8    0.44    1.43
   3   1  -8    0.26    1.36
   3  -1  -8    0.92    1.88
   3   1   8    0.57    1.95
   3   1   8   -0.63    1.59
   3  -1   8    3.45    2.41
  -3   2  -8   17.61    4.28
   3   2  -8   11.40    3.53
   3  -2  -8   13.80    3.75
   3   2   8   16.22    3.94
   3   2   8    9.72    3.18
   3  -2   8   11.00    3.58
   3  -2   8   15.34    3.68
  -3   3  -8    4.57    2.66
   3   3  -8    4.13    2.63
   3   3  -8    5.59    2.29
   3  -3  -8    5.79    2.78
   3   3   8    5.33    2.52
   3   3   8    4.60    2.69
   3  -3   8    4.35    2.86
   3  -3   8    6.18    2.87
  -3   4  -8    4.02    2.31
   3   4  -8    7.95    3.21
   3   4  -8    2.98    2.03
   3  -4  -8    3.38    2.30
   3   4   8    3.22    2.33
   3  -4   8    4.76    2.76
   3  -4   8    3.41    2.52
  -3   5  -8    6.52    2.76
   3   5  -8    6.94    2.74
   3  -5  -8    4.74    2.49
   3   5   8    7.21    3.05
   3  -5   8    8.49    3.35
   3  -5   8   10.19    3.56
  -3   6  -8   34.12    6.03
  -3  -6   8   32.54    5.88
   3   6  -8   41.51    4.94
   3  -6  -8   43.76    5.35
   3   6   8   35.57    6.04
   3  -6   8   39.49    6.64
   3  -6   8   28.55    5.24
  -3   7  -8    0.28    1.82
  -3  -7   8    1.37    2.23
   3   7  -8    1.55    1.82
   3  -7  -8    0.53    1.99
   3   7   8    3.51    2.42
   3  -7   8    2.39    2.72
   3  -7   8   -1.03    2.44
  -3   8  -8    0.43    1.77
  -3  -8   8    1.16    2.45
   3   8  -8    3.51    2.51
   3  -8  -8   -0.10    1.69
   3   8   8    0.76    1.80
   3  -8   8    0.62    2.07
   3  -8   8   -1.44    2.13
  -3   9  -8    0.01    1.96
  -3  -9   8   -0.63    2.19
   3   9  -8   -0.09    1.78
   3  -9  -8    1.62    2.04
   3   9   8    0.40    1.82
   3  -9   8    3.13    2.85
   3  -9   8    1.84    2.80
  -3  10  -8   -1.38    1.53
  -3 -10   8   -0.74    2.32
   3  10  -8    1.51    2.20
   3 -10  -8   -0.15    2.12
   3  10   8    0.36    2.03
   3 -10   8    1.08    2.58
   3 -10   8   -0.77    2.43
  -3  11  -8    1.37    2.19
  -3 -11   8   -1.08    2.37
   3  11  -8    0.73    2.16
   3  11   8    1.82    2.60
   3 -11   8    0.35    2.66
   3 -11   8    4.39    3.39
  -3  12  -8    4.31    2.94
  -3 -12   8    4.78    3.69
   3  12  -8    5.26    3.22
   3  12   8    4.25    2.97
   3 -12   8    4.51    3.47
   3 -12   8    0.98    3.30
  -3  13  -8   -0.01    2.39
  -3 -13   8    0.53    3.32
   3  13  -8   -1.23    1.97
   3  13   8    1.38    2.69
   3 -13   8    2.26    3.06
   3 -13   8   -1.79    2.44
   3   0  -9   -0.76    1.40
   3   0   9    1.25    2.02
   3   0   9   -0.54    1.59
  -3   1  -9    7.85    3.13
   3   1  -9    6.14    2.94
   3  -1  -9    5.37    2.89
   3   1   9    6.09    3.02
   3   1   9    8.00    3.26
   3  -1   9    5.84    3.10
  -3   2  -9   -0.07    1.63
   3   2  -9   -0.60    1.80
   3  -2  -9   -0.82    1.60
   3   2   9    0.41    1.95
   3   2   9    1.51    2.04
   3  -2   9   -1.11    1.77
  -3   3  -9    1.08    1.88
   3   3  -9    4.90    2.89
   3  -3  -9    2.67    2.46
   3   3   9    2.61    2.45
   3  -3   9    0.27    2.06
  -3   4  -9    4.18    2.53
   3   4  -9    4.21    2.89
   3  -4  -9    6.38    3.04
   3   4   9    4.21    2.92
   3  -4   9    4.09    2.88
   3  -4   9    3.35    2.87
  -3   5  -9    0.45    1.73
  -3  -5   9    0.06    2.09
   3  -5  -9    0.45    1.82
   3   5   9    0.47    2.21
   3  -5   9   -0.67    1.95
   3  -5   9    0.31    2.20
  -3   6  -9    5.06    2.88
  -3  -6   9    1.44    2.20
   3   6  -9    4.28    2.66
   3  -6  -9    1.69    2.26
   3   6   9    4.33    3.07
   3  -6   9    2.16    2.59
   3  -6   9    2.06    2.78
  -3   7  -9    0.48    1.90
  -3  -7   9    0.89    2.48
   3   7  -9    2.90    2.29
   3  -7  -9    2.80    2.49
   3   7   9    1.64    2.42
   3  -7   9    1.25    2.37
   3  -7   9    0.15    2.55
  -3   8  -9   -0.67    1.97
  -3  -8   9   -1.49    2.11
   3   8  -9   -0.80    1.79
   3  -8  -9    0.40    1.87
   3   8   9    0.39    2.29
   3  -8   9    1.35    2.32
   3  -8   9   -0.09    2.77
  -3   9  -9    1.50    2.15
  -3  -9   9    1.01    3.10
   3   9  -9    1.12    2.17
   3  -9  -9    3.01    2.94
   3   9   9    4.51    3.16
   3  -9   9    2.70    3.09
   3  -9   9    2.28    2.95
  -3  10  -9    1.53    2.40
  -3 -10   9    1.48    3.24
   3  10  -9    2.35    2.65
   3  10   9    0.33    2.38
   3 -10   9    1.15    2.99
   3 -10   9   -1.53    2.63
  -3  11  -9    1.44    2.29
  -3 -11   9    1.65    2.99
   3  11  -9    1.87    2.58
   3  11   9    0.63    2.48
   3 -11   9   -0.46    2.53
   3 -11   9   -0.66    2.95
   3   0 -10    3.21    2.57
   3   0  10    1.20    2.21
   3   0  10   -1.18    1.73
   3   1 -10    0.02    2.14
   3  -1 -10   -0.08    2.00
   3   1  10    0.68    2.20
   3   1  10    0.36    1.94
   3  -1  10    2.38    2.64
  -3   2 -10   -0.02    1.93
   3   2 -10   -0.28    2.04
   3  -2 -10   -1.29    1.76
   3   2  10    0.70    2.22
   3  -2  10    2.37    2.47
  -3   3 -10    0.12    1.98
   3   3 -10    0.70    2.46
   3  -3 -10    0.23    2.12
   3   3  10    3.47    2.49
   3  -3  10   -0.72    2.12
  -3   4 -10    1.14    2.12
   3  -4 -10    3.16    2.54
   3   4  10    0.32    2.18
   3  -4  10    2.45    2.75
  -3   5 -10    0.92    1.90
  -3  -5  10    1.04    2.63
   3  -5 -10   -1.00    2.23
   3   5  10    2.02    2.56
   3  -5  10   -0.01    2.37
  -3   6 -10    2.10    2.32
  -3  -6  10    1.75    2.67
   3  -6 -10    0.76    2.15
   3   6  10    1.65    2.74
   3  -6  10    2.51    2.81
   3  -6  10    0.53    2.65
  -3   7 -10   -0.18    1.54
  -3  -7  10    0.72    2.88
   3  -7 -10    1.04    2.63
   3   7  10    0.12    2.43
   3  -7  10    0.54    2.55
   3  -7  10    1.84    3.11
  -3   8 -10    0.17    1.80
  -3  -8  10    1.08    2.85
   3   8  10    0.47    2.36
   3  -8  10    1.56    2.82
   3  -8  10    2.72    3.76
  -3   9 -10    0.59    2.32
  -3  -9  10    1.72    3.38
   3   9 -10    0.52    2.32
   3   9  10   -0.71    2.53
   3  -9  10   -0.42    2.78
   3  -9  10   -0.15    3.00
   3   0 -11   -1.40    2.00
   3   0  11   -1.16    2.24
   3   0  11   -0.25    2.28
   3   1 -11   -0.37    2.33
   3  -1 -11    2.16    2.68
   3   1  11   -0.71    1.81
   3  -1  11   -0.82    2.15
   3  -1  11    0.56    2.34
  -3   2 -11    1.18    2.38
   3   2 -11   -1.75    2.09
   3  -2 -11    0.01    2.51
   3   2  11   -1.30    2.10
   3  -2  11    1.35    2.76
  -3   3 -11   -0.84    1.83
  -3  -3  11    0.31    2.47
   3  -3 -11   -1.86    2.03
   3   3  11    3.22    2.98
   3  -3  11    2.44    2.70
  -3   4 -11   -0.22    2.18
  -3  -4  11    0.72    2.85
   3  -4 -11   -1.12    2.17
   3   4  11   -1.20    2.19
   3  -4  11   -1.29    2.34
  -3   5 -11    1.08    2.47
  -3  -5  11    0.99    2.47
   3  -5 -11   -1.42    2.24
   3   5  11    2.59    2.88
   3  -5  11   -0.45    2.81
  -3   6 -11   -0.91    2.21
  -3  -6  11    1.00    3.04
   3   6  11   -0.23    2.80
   3  -6  11   -1.22    2.62
   4   0   0  235.11    8.27
   4   0   0  237.77    7.36
   4   0   0  244.32    6.62
   4   1   0   16.61    3.00
   4   1   0   16.24    2.48
   4   1   0   15.84    2.48
   4  -1   0   13.27    2.59
   4  -1   0   13.91    2.44
   4  -1   0    5.95    1.38
   4   2   0   75.42    4.82
   4   2   0   81.55    4.13
   4   2   0   76.62    4.27
   4  -2   0   71.09    4.76
   4  -2   0   69.98    4.45
   4  -2   0   71.39    3.37
   4   3   0   14.36    2.75
   4   3   0   16.94    2.45
   4   3   0   18.73    2.94
   4  -3   0   15.22    2.97
   4  -3   0   13.96    2.72
  -4   4   0    0.37    0.73
   4   4   0    2.87    1.26
   4   4   0    1.92    1.41
   4  -4   0    0.03    1.21
   4  -4   0    0.70    1.25
  -4   5   0   14.22    2.13
   4   5   0   11.88    2.19
   4   5   0   15.27    2.98
   4  -5   0   13.16    2.82
   4  -5   0   16.50    3.30
  -4   6   0   -0.20    0.69
   4   6   0    0.72    1.03
   4   6   0   -0.25    1.23
   4  -6   0   -0.48    1.31
   4  -6   0    0.18    1.27
  -4   7   0    1.49    1.06
  -4  -7   0    0.95    0.65
   4   7   0    2.71    1.92
   4  -7   0    0.93    1.62
   4  -7   0    3.21    1.97
  -4   8   0    0.64    1.03
  -4  -8   0    0.06    0.94
   4   8   0    0.06    1.50
   4  -8   0   -0.34    1.49
   4  -8   0    0.29    1.58
  -4   9   0   35.57    3.39
  -4  -9   0   25.52    3.41
   4   9   0   44.15    4.82
   4  -9   0   41.78    4.40
   4  -9   0   40.31    5.76
   4  10   0   10.98    3.21
   4 -10   0   13.68    3.29
   4 -10   0   16.94    4.14
   4  11   0    0.03    1.51
   4 -11   0    3.48    2.22
   4 -11   0    2.36    2.13
   4  12   0    9.83    3.42
   4 -12   0   10.43    3.26
   4  13   0    0.64    1.90
   4 -13   0    0.14    1.95
   4  14   0    8.55    3.58
   4 -14   0    3.91    2.55
   4  15   0   -0.60    1.75
   4 -15   0    1.51    2.19
   4  16   0   -0.61    1.84
   4 -16   0    0.55    2.35
   4  17   0    0.87    2.33
   4 -17   0    1.01    2.97
   4   0  -1   84.52    5.12
   4   0  -1   77.96    4.57
   4   0  -1   83.73    3.56
   4   0   1   83.45    5.12
   4   0   1   87.16    4.31
   4   0   1   83.73    4.44
   4   1  -1  156.79    6.86
   4   1  -1  153.05    6.18
   4   1  -1  157.99    5.24
   4  -1  -1  159.81    6.91
   4  -1  -1  156.91    6.57
   4  -1  -1  158.24    4.38
   4   1   1  155.39    6.76
   4   1   1  164.42    5.52
   4   1   1  154.87    6.10
   4  -1   1  152.09    6.81
   4  -1   1  155.86    5.99
   4  -1   1  162.26    5.88
   4   2  -1  236.64    7.57
   4   2  -1  231.67    6.85
   4  -2  -1  234.63    8.34
   4  -2  -1  228.36    8.13
   4  -2  -1  240.74    4.95
   4   2   1  219.50    7.95
   4   2   1  235.01    6.26
   4   2   1  229.33    7.68
   4  -2   1  221.85    8.30
   4  -2   1  230.58    7.66
   4  -2   1  216.66    6.68
  -4   3  -1    0.37    0.84
   4   3  -1    1.38    1.09
   4   3  -1    0.79    1.01
   4  -3  -1    0.43    1.16
   4  -3  -1    0.62    1.12
   4  -3  -1    1.63    0.74
   4   3   1    0.99    1.14
   4   3   1    0.86    0.81
   4   3   1    0.87    1.12
   4  -3   1   -0.25    1.04
   4  -3   1    0.57    1.07
  -4   4  -1   56.63    3.59
   4   4  -1   61.88    4.02
   4   4  -1   57.72    4.11
   4  -4  -1   51.22    4.14
   4  -4  -1   57.98    4.58
   4  -4  -1   58.88    2.49
   4   4   1   57.77    4.24
   4   4   1   57.70    3.02
   4   4   1   58.28    4.45
   4  -4   1   60.41    4.73
   4  -4   1   55.51    4.41
  -4   5  -1    7.54    1.87
  -4   5   1    5.89    1.21
   4   5  -1    6.60    1.95
   4   5  -1    5.62    1.98
   4  -5  -1    4.93    1.97
   4  -5  -1    6.84    2.18
   4   5   1    7.58    1.47
   4   5   1    6.85    2.30
   4  -5   1    7.46    2.55
   4  -5   1   10.06    2.76
  -4   6  -1   27.00    2.82
  -4  -6  -1   27.14    2.41
  -4   6   1   29.69    2.15
   4   6  -1   29.44    3.11
   4   6  -1   31.06    3.59
   4  -6  -1   26.08    3.26
   4  -6  -1   26.64    4.04
   4   6   1   28.91    4.26
   4  -6   1   28.36    4.33
   4  -6   1   20.98    3.78
  -4   7  -1    4.39    1.77
  -4  -7  -1    4.95    1.55
  -4   7   1    6.73    1.50
   4   7  -1    5.03    2.26
   4  -7  -1    5.98    2.22
   4  -7  -1    4.68    2.29
   4   7   1    4.19    2.19
   4  -7   1    4.87    2.27
   4  -7   1    1.63    2.07
  -4   8  -1   23.95    2.99
  -4  -8   1   23.73    3.64
   4   8  -1   23.58    4.11
   4  -8  -1   25.41    3.88
   4  -8  -1   25.21    4.45
   4   8   1   23.02    4.26
   4  -8   1   29.13    4.46
   4  -8   1   23.54    4.39
  -4   9  -1    2.46    1.54
  -4  -9   1    1.73    1.84
   4   9  -1    2.54    1.90
   4  -9  -1    1.56    1.71
   4  -9  -1    2.54    2.13
   4   9   1    2.30    1.99
   4  -9   1    1.51    1.90
   4  -9   1    1.44    2.10
  -4  10  -1   40.97    4.13
  -4 -10   1   36.98    4.23
   4  10  -1   37.06    5.63
   4 -10  -1   33.12    4.52
   4 -10  -1   34.69    5.47
   4  10   1   29.68    4.97
   4 -10   1   40.27    4.66
   4 -10   1   37.84    5.75
  -4  11  -1   42.24    4.34
   4  11  -1   44.60    5.37
   4 -11  -1   44.73    6.42
   4  11   1   40.02    6.13
   4 -11   1   44.61    5.00
   4 -11   1   38.81    5.99
  -4  12  -1   23.61    4.30
   4  12  -1   17.94    4.25
   4 -12  -1   17.99    4.25
   4  12   1   12.94    3.72
   4 -12   1   20.21    4.12
   4 -12   1   15.51    4.12
   4  13  -1   -0.24    1.46
   4 -13  -1    1.36    2.09
   4  13   1    2.52    2.23
   4 -13   1    2.76    2.47
   4  14  -1   17.22    4.56
   4 -14  -1   20.48    4.95
   4  14   1   20.51    5.17
   4 -14   1   14.74    4.28
   4  15  -1    1.03    2.32
   4 -15  -1    3.76    2.84
   4  15   1    2.59    2.84
   4 -15   1    1.19    2.29
   4  16  -1    2.65    2.72
   4 -16  -1    3.20    2.72
   4  16   1   -0.73    2.01
   4 -16   1    1.09    2.31
   4  17  -1    1.36    2.65
   4 -17  -1    1.27    2.64
   4  17   1    1.61    2.43
   4 -17   1    2.26    2.43
   4   0  -2   50.28    4.04
   4   0  -2   56.41    2.67
   4   0   2   48.83    4.16
   4   0   2   50.23    3.24
   4   0   2   50.09    3.85
   4   1  -2  246.14    8.41
   4   1  -2  251.14    6.20
   4  -1  -2  252.96    8.78
   4  -1  -2  250.73    4.48
   4   1   2  250.11    8.67
   4   1   2  257.47    6.50
   4   1   2  253.51    8.40
   4  -1   2  237.99    8.72
   4  -1   2  250.04    7.42
   4  -1   2  239.20    7.88
  -4   2  -2   27.71    2.87
   4   2  -2   28.06    3.07
   4   2  -2   26.62    2.47
   4  -2  -2   30.41    3.32
   4  -2  -2   28.10    3.26
   4   2   2   28.74    3.22
   4   2   2   29.29    2.18
   4   2   2   22.87    3.45
   4  -2   2   27.94    3.47
   4  -2   2   25.50    2.88
  -4   3  -2    0.11    0.85
   4   3  -2    1.70    1.19
   4   3  -2    0.01    0.88
   4  -3  -2    0.59    1.19
   4  -3  -2    1.22    1.30
   4   3   2    0.53    1.21
   4   3   2    0.45    0.61
   4   3   2   -0.19    1.16
   4  -3   2    0.82    1.50
   4  -3   2    1.23    1.28
  -4   4  -2    9.77    2.31
   4   4  -2    9.86    2.37
   4   4  -2   10.01    2.28
   4  -4  -2   11.06    2.59
   4  -4  -2   11.29    2.74
   4   4   2   12.85    2.74
   4   4   2   10.44    1.24
   4   4   2   10.17    2.51
   4  -4   2   10.63    3.03
   4  -4   2    9.89    2.50
  -4   5  -2   52.36    4.03
   4   5  -2   53.44    4.21
   4   5  -2   59.87    4.43
   4  -5  -2   52.50    4.27
   4  -5  -2   46.45    4.44
   4   5   2   53.59    4.12
   4   5   2   52.52    4.56
   4  -5   2   51.77    4.81
   4  -5   2   45.21    4.37
  -4   6  -2    0.88    1.22
   4   6  -2    0.87    1.28
   4   6  -2    1.46    1.49
   4  -6  -2    0.84    1.32
   4  -6  -2    0.10    1.29
   4   6   2   -0.19    1.12
   4   6   2    0.61    1.37
   4  -6   2    0.61    1.77
   4  -6   2    0.20    1.74
  -4   7  -2    4.16    1.82
   4   7  -2    6.30    2.32
   4  -7  -2    3.08    1.76
   4  -7  -2    2.74    1.84
   4   7   2    3.66    2.23
   4  -7   2    6.54    2.57
   4  -7   2    2.04    1.87
  -4   8  -2    2.29    1.62
  -4  -8   2    2.63    2.00
   4   8  -2    4.05    2.19
   4  -8  -2    3.34    1.81
   4  -8  -2    1.89    1.94
   4   8   2    1.74    1.81
   4  -8   2    3.08    2.24
   4  -8   2    2.17    2.06
  -4   9  -2    1.23    1.36
  -4  -9   2    0.42    1.90
   4   9  -2    0.74    1.69
   4  -9  -2    1.22    1.60
   4  -9  -2    0.88    1.82
   4   9   2   -0.19    1.74
   4  -9   2    0.10    1.72
   4  -9   2    1.09    2.04
  -4  10  -2    4.25    2.14
  -4 -10   2    3.62    2.38
   4  10  -2    2.99    2.01
   4 -10  -2    3.31    1.93
   4 -10  -2    2.37    2.05
   4  10   2    0.76    1.57
   4 -10   2    3.02    2.19
   4 -10   2    2.12    2.29
  -4  11  -2   17.15    3.72
  -4 -11   2   17.22    3.91
   4  11  -2   14.58    3.70
   4 -11  -2   14.27    3.82
   4  11   2   15.43    4.14
   4 -11   2   18.28    4.12
   4 -11   2   12.63    3.78
  -4  12  -2    6.24    2.57
  -4 -12   2    7.29    2.97
   4  12  -2    4.94    2.53
   4 -12  -2    7.64    3.07
   4  12   2    8.98    3.60
   4 -12   2    5.23    2.98
   4 -12   2    5.75    3.19
  -4  13  -2   12.40    3.45
   4  13  -2   13.35    3.89
   4 -13  -2   21.53    5.01
   4  13   2   20.47    4.86
   4 -13   2   17.41    4.26
   4 -13   2   13.01    4.01
  -4  14  -2    2.00    2.16
   4  14  -2    0.52    1.97
   4 -14  -2    1.91    2.27
   4  14   2    0.64    2.05
   4 -14   2    1.58    2.66
   4  15  -2   -0.84    1.83
   4 -15  -2   -0.39    2.03
   4  15   2    0.58    2.29
   4 -15   2   -1.16    1.96
   4  16  -2    4.02    3.17
   4 -16  -2    5.68    3.13
   4  16   2    2.80    3.07
   4 -16   2    5.24    3.31
   4  17  -2   -0.47    1.56
   4 -17  -2    0.88    2.18
   4  17   2    1.25    2.53
   4 -17   2    3.05    2.98
   4   0  -3   26.73    4.01
   4   0  -3   22.09    1.72
   4   0   3   23.44    3.80
   4   0   3   20.20    2.30
   4   0   3   22.22    3.52
   4   1  -3    3.99    1.65
   4   1  -3    2.99    1.06
   4  -1  -3    1.42    1.34
   4  -1  -3    3.54    0.68
   4   1   3    3.21    1.86
   4   1   3    4.17    1.22
   4   1   3    2.12    1.67
   4  -1   3    3.15    1.92
   4  -1   3    2.98    1.50
   4  -1   3    3.59    1.70
  -4   2  -3   43.39    3.88
   4   2  -3   47.25    4.17
   4  -2  -3   38.57    3.86
   4   2   3   43.72    4.03
   4   2   3   50.50    2.58
   4   2   3   48.81    4.25
   4  -2   3   43.34    4.36
   4  -2   3   49.65    3.88
  -4   3  -3   33.84    3.52
   4   3  -3   36.01    3.76
   4   3  -3   36.96    3.13
   4  -3  -3   34.63    3.76
   4   3   3   32.30    3.42
   4   3   3   36.35    1.82
   4   3   3   32.03    3.64
   4  -3   3   29.98    4.40
   4  -3   3   35.60    3.58
  -4   4  -3    4.43    1.81
   4   4  -3    4.26    1.89
   4   4  -3    5.81    1.85
   4  -4  -3    5.36    2.04
   4   4   3    6.57    2.14
   4   4   3    2.20    1.75
   4  -4   3    5.93    2.58
   4  -4   3    4.14    2.09
  -4   5  -3    9.43    2.37
   4   5  -3   12.46    2.94
   4   5  -3    9.15    2.39
   4  -5  -3   10.86    2.88
   4   5   3    8.84    2.36
   4   5   3   11.31    3.08
   4  -5   3    9.11    2.88
   4  -5   3    6.81    2.60
  -4   6  -3    1.19    1.47
   4   6  -3    0.59    1.54
   4   6  -3    1.77    1.54
   4  -6  -3    1.39    1.70
   4   6   3    2.86    1.58
   4   6   3    1.17    1.72
   4  -6   3    1.58    2.11
   4  -6   3    1.51    1.89
  -4   7  -3   20.81    3.79
   4   7  -3   20.10    3.72
   4   7  -3   17.82    3.50
   4  -7  -3   21.23    3.43
   4  -7  -3   25.25    4.53
   4   7   3   24.57    3.64
   4   7   3   23.45    4.37
   4  -7   3   17.80    3.96
   4  -7   3   24.64    4.30
  -4   8  -3   18.12    3.56
  -4  -8   3   13.71    3.44
   4   8  -3   13.47    3.26
   4  -8  -3   17.76    3.24
   4  -8  -3   16.88    3.81
   4   8   3   14.83    3.83
   4  -8   3   10.73    3.41
   4  -8   3   11.55    3.31
  -4   9  -3   15.64    3.63
  -4  -9   3   14.54    3.60
   4   9  -3   12.48    3.48
   4  -9  -3   12.96    2.86
   4  -9  -3   16.18    3.74
   4   9   3   12.47    3.58
   4  -9   3    9.78    3.23
   4  -9   3   15.51    4.02
  -4  10  -3   17.82    3.78
  -4 -10   3   25.23    4.70
   4  10  -3   19.17    4.40
   4 -10  -3   18.05    4.19
   4  10   3   22.61    4.97
   4 -10   3   18.82    4.37
   4 -10   3   20.22    4.46
  -4  11  -3   10.20    3.08
  -4 -11   3   11.93    3.61
   4  11  -3    9.00    3.21
   4 -11  -3    6.23    2.83
   4  11   3    8.37    3.28
   4 -11   3    8.75    3.23
   4 -11   3    9.16    3.46
  -4  12  -3    3.50    2.30
  -4 -12   3    5.34    3.02
   4  12  -3    1.46    2.19
   4 -12  -3    7.12    2.85
   4  12   3    4.52    2.83
   4 -12   3    4.23    2.75
   4 -12   3    2.15    2.45
  -4  13  -3    4.67    2.54
  -4 -13   3    3.37    2.77
   4  13  -3    3.58    2.72
   4 -13  -3    4.08    2.61
   4  13   3    3.22    2.51
   4 -13   3    2.92    2.71
   4 -13   3    3.69    2.95
  -4  14  -3    1.32    2.18
   4  14  -3   -0.24    1.78
   4 -14  -3    2.29    2.21
   4  14   3    2.29    2.34
   4 -14   3    1.75    2.52
   4 -14   3    4.06    2.87
  -4  15  -3    2.25    2.19
   4  15  -3    1.36    2.50
   4 -15  -3    2.50    2.27
   4  15   3    1.91    2.62
   4 -15   3   -0.18    2.35
   4  16  -3    1.48    2.61
   4 -16  -3    3.89    2.87
   4  16   3    3.90    3.37
   4 -16   3    2.21    2.92
   4   0  -4   59.27    4.95
   4   0  -4   65.89    2.89
   4   0   4   57.55    4.94
   4   0   4   54.69    3.51
   4   0   4   50.73    4.60
   4   1  -4   12.80    2.96
   4   1  -4    8.64    1.70
   4  -1  -4   10.08    2.70
   4   1   4   13.81    3.26
   4   1   4   12.42    1.97
   4   1   4   11.60    2.78
   4  -1   4    8.57    2.73
   4  -1   4   10.61    2.40
  -4   2  -4    5.18    2.02
   4   2  -4    3.26    1.69
   4   2  -4    3.22    1.28
   4  -2  -4    3.33    1.75
   4   2   4    4.96    2.13
   4   2   4    3.94    2.02
   4  -2   4    6.07    2.57
   4  -2   4    4.81    1.98
  -4   3  -4    2.33    1.67
   4   3  -4    0.98    1.44
   4   3  -4    1.53    1.24
   4  -3  -4    1.81    1.72
   4   3   4    1.05    1.52
   4   3   4    0.75    1.44
   4  -3   4    2.00    2.10
   4  -3   4    1.07    1.55
  -4   4  -4   34.16    3.92
   4   4  -4   38.86    4.28
   4   4  -4   36.04    3.51
   4  -4  -4   37.99    4.23
   4   4   4   37.72    3.74
   4   4   4   36.58    4.22
   4  -4   4   36.94    4.53
   4  -4   4   34.16    4.13
  -4   5  -4   22.23    3.91
   4   5  -4   22.43    3.97
   4   5  -4   21.73    3.55
   4  -5  -4   22.20    4.19
   4   5   4   23.00    3.55
   4   5   4   18.95    3.95
   4  -5   4   17.99    3.93
   4  -5   4   17.68    3.83
  -4   6  -4    4.84    2.15
   4   6  -4    5.85    2.42
   4   6  -4    9.11    2.68
   4  -6  -4    6.74    2.66
   4   6   4    9.03    2.34
   4   6   4    4.97    2.27
   4  -6   4    8.15    3.12
   4  -6   4    4.16    2.51
  -4   7  -4   44.21    4.64
   4   7  -4   38.34    4.54
   4   7  -4   40.87    4.45
   4  -7  -4   40.78    4.78
   4   7   4   41.48    3.69
   4   7   4   42.80    5.05
   4  -7   4   43.37    5.13
   4  -7   4   36.12    5.32
  -4   8  -4   14.46    3.42
  -4  -8   4   12.33    3.50
   4   8  -4    7.64    2.72
   4  -8  -4    8.72    2.93
   4   8   4    8.35    2.91
   4  -8   4   12.63    3.64
   4  -8   4   14.72    3.93
  -4   9  -4    6.18    2.54
  -4  -9   4    4.03    2.79
   4   9  -4    4.81    2.41
   4  -9  -4    6.74    2.92
   4   9   4    6.62    2.74
   4  -9   4    7.09    2.95
   4  -9   4    4.13    2.77
  -4  10  -4    1.86    1.87
  -4 -10   4    0.87    2.09
   4  10  -4   -1.08    1.51
   4 -10  -4    3.03    2.27
   4  10   4    2.30    2.32
   4 -10   4    3.26    2.53
   4 -10   4    1.81    2.46
  -4  11  -4    1.11    1.70
  -4 -11   4    0.28    2.34
   4  11  -4    2.06    2.14
   4 -11  -4    2.74    2.33
   4  11   4    3.75    2.57
   4 -11   4    4.72    2.95
   4 -11   4    2.30    2.38
  -4  12  -4    2.05    1.87
  -4 -12   4   -0.55    2.52
   4  12  -4    2.34    2.00
   4 -12  -4    0.98    1.91
   4  12   4    1.72    2.39
   4 -12   4    2.24    2.50
   4 -12   4    0.77    2.12
  -4  13  -4    0.71    1.85
  -4 -13   4    1.26    2.65
   4  13  -4    1.02    2.17
   4 -13  -4   -0.25    1.89
   4  13   4   -0.63    1.80
   4 -13   4    2.09    2.82
   4 -13   4   -1.55    2.00
  -4  14  -4    0.60    1.87
  -4 -14   4   -0.63    2.80
   4  14  -4    0.13    1.81
   4 -14  -4   -1.49    1.52
   4  14   4    1.20    2.36
   4 -14   4    0.17    2.65
   4 -14   4   -0.37    2.21
  -4  15  -4    0.30    2.13
  -4 -15   4    1.93    3.60
   4  15  -4    0.55    2.10
   4 -15  -4    0.08    1.89
   4  15   4    2.64    2.86
   4 -15   4   -2.56    2.09
   4 -15   4    3.89    2.90
  -4  16  -4   -0.53    2.27
   4  16  -4    1.47    2.47
   4 -16  -4   -0.64    1.97
   4  16   4   -0.22    2.30
   4 -16   4   -0.13    2.33
   4   0  -5  121.30    7.34
   4   0   5  113.10    7.03
   4   0   5  112.99    5.18
   4   0   5  121.17    7.35
  -4   1  -5    4.16    2.02
   4   1  -5    4.23    2.11
   4   1  -5    5.46    1.53
   4  -1  -5    4.06    2.04
   4   1   5    2.29    2.00
   4   1   5    6.36    2.52
   4  -1   5    4.80    2.44
   4  -1   5    3.75    1.85
  -4   2  -5   30.70    4.69
   4   2  -5   36.79    4.32
   4   2  -5   37.88    3.14
   4  -2  -5   34.47    5.07
   4   2   5   40.83    4.40
   4   2   5   33.52    4.18
   4  -2   5   32.21    4.90
   4  -2   5   34.97    3.76
  -4   3  -5    6.05    2.30
   4   3  -5    4.40    2.16
   4   3  -5    7.97    2.17
   4  -3  -5    4.42    2.03
   4   3   5    4.09    2.14
   4   3   5    5.40    2.61
   4  -3   5    3.52    2.35
   4  -3   5    5.57    2.32
  -4   4  -5    1.73    1.57
   4   4  -5    2.80    2.01
   4   4  -5    3.14    1.63
   4  -4  -5    1.08    1.47
   4   4   5    1.15    1.66
   4   4   5    2.34    1.85
   4  -4   5    1.86    2.05
   4  -4   5    1.31    1.95
  -4   5  -5   19.38    3.98
   4   5  -5   15.50    3.72
   4   5  -5   15.05    3.11
   4  -5  -5   14.20    3.58
   4   5   5   16.36    3.22
   4   5   5   17.31    4.01
   4  -5   5   14.41    3.77
   4  -5   5   16.46    3.86
  -4   6  -5   25.29    4.56
   4   6  -5   20.06    4.02
   4   6  -5   19.64    3.63
   4  -6  -5   18.44    3.93
   4   6   5   21.18    3.51
   4   6   5   22.55    4.40
   4  -6   5   20.55    4.47
   4  -6   5   24.61    4.64
  -4   7  -5   33.70    5.40
   4   7  -5   30.34    4.93
   4   7  -5   35.88    4.38
   4  -7  -5   38.42    4.79
   4   7   5   26.41    4.77
   4  -7   5   32.49    5.75
   4  -7   5   28.40    4.91
  -4   8  -5    9.52    3.00
  -4  -8   5   10.08    3.38
   4   8  -5   11.11    3.08
   4  -8  -5   13.38    3.67
   4   8   5   10.78    3.36
   4  -8   5    8.72    3.40
   4  -8   5    8.73    3.23
  -4   9  -5    6.33    2.77
  -4  -9   5    3.62    2.68
   4   9  -5    8.89    3.07
   4  -9  -5    4.53    2.54
   4   9   5    6.72    2.93
   4  -9   5    4.33    2.83
   4  -9   5    2.74    2.61
  -4  10  -5    6.54    2.89
  -4 -10   5    7.80    3.34
   4  10  -5    6.70    2.83
   4 -10  -5    7.77    3.06
   4  10   5   13.45    4.01
   4 -10   5    6.07    3.14
   4 -10   5    8.33    3.31
  -4  11  -5    4.82    2.58
  -4 -11   5    8.33    3.50
   4  11  -5    5.66    2.77
   4 -11  -5    4.26    2.77
   4  11   5    2.18    2.19
   4 -11   5    4.74    2.99
   4 -11   5    4.34    3.09
  -4  12  -5    0.72    1.76
  -4 -12   5    3.18    2.76
   4  12  -5    0.86    2.05
   4 -12  -5    0.14    1.79
   4  12   5    0.08    1.95
   4 -12   5   -1.11    2.24
   4 -12   5    0.21    2.30
  -4  13  -5    1.12    2.21
  -4 -13   5    0.74    2.71
   4  13  -5   -0.17    1.81
   4 -13  -5   -1.02    1.86
   4  13   5    0.78    2.15
   4 -13   5    2.37    2.88
   4 -13   5    3.02    2.85
  -4  14  -5    0.48    2.15
  -4 -14   5   -1.01    2.61
   4  14  -5   -0.65    1.96
   4 -14  -5    0.20    2.10
   4  14   5   -0.37    2.23
   4 -14   5   -0.83    2.32
   4 -14   5    2.20    2.67
  -4  15  -5    3.11    2.58
  -4 -15   5    2.47    3.76
   4  15  -5    2.29    2.87
   4 -15  -5    2.95    2.87
   4  15   5    3.59    3.43
   4 -15   5    3.16    3.52
   4 -15   5    1.04    2.81
   4   0  -6    0.93    1.54
   4   0   6    1.16    1.79
   4   0   6    2.60    2.00
  -4   1  -6    0.83    1.38
   4   1  -6    3.28    2.07
   4  -1  -6    0.84    1.51
   4   1   6    1.58    2.00
   4   1   6    1.41    1.79
   4  -1   6    1.46    2.02
   4  -1   6    1.72    1.85
  -4   2  -6   14.46    3.50
   4   2  -6   12.93    3.64
   4  -2  -6   16.28    3.86
   4   2   6   16.19    3.80
   4   2   6   15.83    3.85
   4  -2   6   19.26    4.27
   4  -2   6   16.73    3.47
  -4   3  -6   25.60    4.43
   4   3  -6   29.18    4.93
   4   3  -6   31.34    3.39
   4  -3  -6   29.47    5.11
   4   3   6   27.32    4.35
   4   3   6   29.32    5.05
   4  -3   6   33.45    5.72
   4  -3   6   27.18    4.40
  -4   4  -6   29.31    5.07
   4   4  -6   21.95    4.43
   4   4  -6   24.86    3.79
   4  -4  -6   18.95    3.91
   4   4   6   25.35    4.20
   4   4   6   19.92    4.20
   4  -4   6   19.64    4.27
   4  -4   6   26.19    4.62
  -4   5  -6    0.50    1.54
   4   5  -6    0.58    1.62
   4   5  -6    0.41    1.51
   4  -5  -6    2.01    1.85
   4   5   6    1.62    1.69
   4   5   6    1.31    1.70
   4  -5   6    1.12    2.16
   4  -5   6   -0.29    1.95
  -4   6  -6    5.12    2.53
   4   6  -6    7.04    2.95
   4   6  -6    5.79    2.42
   4  -6  -6    9.29    3.04
   4   6   6    6.73    3.10
   4  -6   6    6.28    3.02
   4  -6   6    5.85    2.78
  -4   7  -6    2.85    2.05
   4   7  -6    2.98    1.91
   4  -7  -6    0.13    1.61
   4   7   6    3.49    2.14
   4  -7   6    3.16    2.57
   4  -7   6    3.51    2.58
  -4   8  -6   14.39    3.81
  -4  -8   6   10.16    3.72
   4   8  -6   13.89    3.54
   4  -8  -6   14.61    3.89
   4   8   6    9.29    3.26
   4  -8   6   11.94    3.90
   4  -8   6   11.50    3.90
  -4   9  -6    8.59    3.30
  -4  -9   6    3.65    2.80
   4   9  -6    9.36    3.18
   4  -9  -6    5.28    2.78
   4   9   6    7.83    3.17
   4  -9   6   12.00    4.26
   4  -9   6    5.37    3.00
  -4  10  -6    2.84    2.20
  -4 -10   6    6.56    3.42
   4  10  -6    3.28    2.50
   4 -10  -6    1.39    2.04
   4  10   6    3.30    2.60
   4 -10   6    3.99    2.96
   4 -10   6    2.39    2.64
  -4  11  -6    2.00    2.19
  -4 -11   6   -1.41    2.32
   4  11  -6    0.76    2.02
   4 -11  -6    0.62    1.90
   4  11   6    1.23    2.42
   4 -11   6    0.99    2.75
   4 -11   6    1.90    2.69
  -4  12  -6    1.96    2.19
  -4 -12   6    0.83    2.83
   4  12  -6    3.09    2.48
   4 -12  -6    3.42    2.61
   4  12   6    3.30    2.72
   4 -12   6    1.35    2.60
   4 -12   6    1.32    2.51
  -4  13  -6   -0.13    1.98
  -4 -13   6   -1.18    2.85
   4  13  -6    0.47    2.07
   4 -13  -6   -1.07    1.75
   4  13   6   -0.72    2.23
   4 -13   6    1.25    2.94
   4 -13   6   -0.77    2.28
  -4  14  -6    0.23    2.18
  -4 -14   6    1.82    3.35
   4  14  -6   -1.51    1.81
   4 -14  -6   -0.56    2.25
   4  14   6    2.93    3.10
   4 -14   6    1.31    3.27
   4 -14   6   -1.65    2.40
   4   0  -7   -0.21    1.51
   4   0   7    1.40    1.92
   4   0   7    0.58    1.56
   4   1  -7   -0.14    1.46
   4  -1  -7    0.33    1.52
   4   1   7    0.17    1.85
   4   1   7    0.01    1.42
   4  -1   7   -0.25    1.69
  -4   2  -7   21.16    4.53
   4   2  -7   27.14    5.20
   4  -2  -7   29.23    5.27
   4   2   7   25.53    4.55
   4   2   7   24.52    4.82
   4  -2   7   17.46    4.33
  -4   3  -7   -0.19    1.42
   4   3  -7    1.34    1.85
   4  -3  -7    0.51    1.55
   4   3   7   -0.11    1.57
   4   3   7   -1.23    1.33
   4  -3   7    0.71    1.99
   4  -3   7   -1.68    1.69
  -4   4  -7   45.59    5.38
   4   4  -7   51.68    5.90
   4  -4  -7   50.51    5.65
   4   4   7   49.31    5.02
   4   4   7   57.38    6.15
   4  -4   7   38.03    5.94
   4  -4   7   49.85    5.46
  -4   5  -7    1.84    1.98
   4   5  -7    2.99    2.21
   4   5  -7    3.45    1.97
   4  -5  -7    2.43    2.22
   4   5   7    2.08    1.99
   4  -5   7    3.22    2.84
   4  -5   7    3.01    2.55
  -4   6  -7    5.23    2.56
   4   6  -7    4.89    2.73
   4   6  -7    7.33    2.70
   4  -6  -7    7.88    3.01
   4   6   7    6.04    2.93
   4  -6   7    4.51    3.12
   4  -6   7    6.86    3.19
  -4   7  -7    2.51    2.01
   4   7  -7    4.49    2.32
   4  -7  -7    3.82    2.60
   4   7   7    6.59    3.05
   4  -7   7    5.98    2.87
   4  -7   7    6.67    3.37
  -4   8  -7    6.10    3.01
  -4  -8   7    4.49    3.03
   4   8  -7    4.35    2.54
   4  -8  -7    5.34    2.68
   4   8   7    4.82    2.91
   4  -8   7    3.93    2.76
   4  -8   7    5.04    2.93
  -4   9  -7    1.76    2.07
  -4  -9   7    1.53    2.55
   4   9  -7   -0.43    1.67
   4  -9  -7    4.81    2.79
   4   9   7    0.77    2.13
   4  -9   7    0.35    2.17
   4  -9   7    2.35    2.82
  -4  10  -7    0.40    1.89
  -4 -10   7    1.44    2.71
   4  10  -7    2.32    2.36
   4 -10  -7    0.37    1.98
   4  10   7    1.49    2.32
   4 -10   7    2.27    2.60
   4 -10   7    2.81    3.31
  -4  11  -7    2.28    2.19
  -4 -11   7    3.03    3.21
   4  11  -7    1.08    2.32
   4 -11  -7    3.92    2.77
   4  11   7    1.03    2.58
   4 -11   7   -1.57    2.13
   4 -11   7    0.88    2.75
  -4  12  -7   -1.60    1.54
  -4 -12   7    2.49    3.26
   4  12  -7   -0.47    1.99
   4 -12  -7    2.73    2.52
   4  12   7    0.97    2.25
   4 -12   7    0.90    2.75
   4 -12   7    1.61    3.24
  -4  13  -7    3.45    2.81
  -4 -13   7    1.43    2.94
   4  13  -7   -0.86    2.25
   4 -13  -7    1.79    2.63
   4  13   7    0.51    2.90
   4 -13   7    1.55    3.25
   4 -13   7    4.39    3.39
   4   0  -8   16.44    4.28
   4   0   8   14.89    4.13
   4   0   8    8.10    3.19
   4   1  -8   -1.27    1.55
   4  -1  -8   -0.16    1.62
   4   1   8   -1.23    1.59
   4   1   8   -0.72    1.68
   4  -1   8    2.45    2.17
  -4   2  -8    2.17    2.04
   4   2  -8    1.55    2.06
   4  -2  -8   -0.36    1.54
   4   2   8    3.00    2.36
   4   2   8    0.36    1.84
   4  -2   8    2.15    2.45
  -4   3  -8    2.32    2.12
   4   3  -8    3.33    2.35
   4  -3  -8    2.98    2.38
   4   3   8    4.50    2.49
   4   3   8    2.42    2.19
   4  -3   8    5.36    3.10
  -4   4  -8    2.73    2.36
   4   4  -8    7.64    3.32
   4  -4  -8    5.62    2.58
   4   4   8    7.39    3.22
   4  -4   8    8.14    3.51
   4  -4   8    5.62    3.13
  -4   5  -8    1.88    2.08
   4   5  -8    1.57    2.35
   4  -5  -8    1.66    1.99
   4   5   8    0.97    2.12
   4  -5   8    1.46    2.27
   4  -5   8    1.68    2.57
  -4   6  -8    0.88    1.94
   4  -6  -8    0.55    1.77
   4   6   8    0.11    1.83
   4  -6   8    0.86    2.26
   4  -6   8    2.41    2.71
  -4   7  -8    3.25    2.27
  -4  -7   8    1.80    2.35
   4  -7  -8    4.12    2.49
   4   7   8   -0.45    1.74
   4  -7   8    3.09    2.97
   4  -7   8    1.89    2.74
  -4   8  -8    2.07    2.26
  -4  -8   8    4.22    2.97
   4   8  -8    2.29    2.22
   4  -8  -8    1.82    2.18
   4   8   8    1.44    2.43
   4  -8   8    4.57    3.07
   4  -8   8    1.61    2.70
  -4   9  -8    5.55    3.12
  -4  -9   8    6.12    3.74
   4   9  -8    3.54    2.67
   4  -9  -8    9.32    3.77
   4   9   8    4.10    2.82
   4  -9   8    2.21    2.89
   4  -9   8    2.68    3.10
  -4  10  -8    0.23    2.06
  -4 -10   8   -0.60    2.49
   4  10  -8    0.63    2.18
   4 -10  -8   -0.17    2.04
   4  10   8    3.84    2.82
   4 -10   8    1.73    2.81
   4 -10   8    1.31    2.91
  -4  11  -8    2.10    2.61
  -4 -11   8    1.49    3.21
   4  11  -8    2.50    2.63
   4 -11  -8    2.26    2.81
   4  11   8   -0.02    2.50
   4 -11   8    1.16    2.59
   4 -11   8   -0.16    3.08
  -4  12  -8    2.28    2.86
  -4 -12   8    1.81    3.40
   4  12  -8    3.24    2.49
   4 -12  -8    7.59    3.56
   4  12   8    1.90    2.99
   4 -12   8    3.40    3.27
   4 -12   8    1.33    3.26
   4   0  -9    3.16    2.62
   4   0   9    2.50    2.45
   4   0   9    4.77    2.95
   4   1  -9    0.61    1.77
   4  -1  -9    0.08    1.76
   4   1   9   -1.03    1.60
   4   1   9    1.45    2.21
   4  -1   9   -0.34    2.01
   4  -1   9    0.29    1.87
  -4   2  -9    1.51    2.19
   4   2  -9    2.90    2.48
   4  -2  -9    1.81    2.27
   4   2   9    3.95    2.55
   4   2   9    2.14    2.17
   4  -2   9   -2.21    1.80
  -4   3  -9    0.23    1.85
   4   3  -9   -0.25    1.67
   4  -3  -9    0.93    1.94
   4   3   9    0.22    2.15
   4  -3   9    0.04    2.24
  -4   4  -9    0.36    1.81
   4   4  -9    3.39    2.53
   4  -4  -9    3.55    2.58
   4   4   9    3.30    2.87
   4  -4   9    2.15    2.75
  -4   5  -9    4.02    2.64
   4   5  -9    4.60    3.06
   4  -5  -9    3.65    2.90
   4   5   9    1.87    2.51
   4  -5   9    1.86    2.71
  -4   6  -9    1.62    2.32
  -4  -6   9    1.85    2.69
   4  -6  -9    1.19    2.21
   4   6   9    0.71    2.26
   4  -6   9    0.91    2.59
   4  -6   9   -0.85    2.49
  -4   7  -9    1.82    2.16
  -4  -7   9    1.34    2.50
   4  -7  -9    0.24    1.88
   4   7   9    1.22    2.41
   4  -7   9   -1.12    2.11
   4  -7   9    1.10    3.03
  -4   8  -9    2.18    2.25
  -4  -8   9    1.80    2.86
   4  -8  -9    5.21    3.32
   4   8   9    6.01    3.50
   4  -8   9    1.97    2.84
   4  -8   9    5.84    3.68
  -4   9  -9    3.00    2.79
  -4  -9   9    2.98    3.25
   4  -9  -9    2.77    2.75
   4   9   9    2.89    2.89
   4  -9   9    2.23    2.83
   4  -9   9    1.78    3.24
  -4  10  -9    1.25    2.34
  -4 -10   9   -0.59    2.71
   4 -10  -9    4.32    2.96
   4  10   9    2.02    2.95
   4 -10   9    1.18    2.83
   4 -10   9    1.02    3.28
   4   0 -10    3.40    2.99
   4   0  10    5.74    3.12
   4   0  10    3.32    2.54
   4   1 -10   -0.97    1.81
   4  -1 -10   -0.86    1.82
   4   1  10   -1.20    2.04
   4   1  10    0.62    2.09
   4  -1  10   -0.79    2.12
   4  -1  10    0.91    2.10
   4   2 -10   -0.81    1.79
   4  -2 -10   -0.56    2.15
   4   2  10    0.40    2.13
   4  -2  10    0.88    2.59
  -4   3 -10   -0.72    1.74
   4   3 -10   -0.11    2.06
   4  -3 -10   -0.86    2.19
   4   3  10    0.41    2.28
   4  -3  10    0.31    2.57
  -4   4 -10    0.50    1.94
   4   4 -10    2.15    2.85
   4  -4 -10    3.14    3.03
   4   4  10    2.92    2.88
   4  -4  10    1.26    2.51
  -4   5 -10   -0.42    1.71
   4  -5 -10    5.30    3.21
   4   5  10   -0.49    2.51
   4  -5  10   -1.03    2.29
  -4   6 -10    0.69    2.34
  -4  -6  10   -0.20    2.38
   4  -6 -10    0.58    2.41
   4   6  10   -0.43    2.57
   4  -6  10    2.05    2.86
  -4   7 -10   -0.64    1.91
  -4  -7  10    0.54    2.71
   4  -7 -10   -0.52    2.11
   4   7  10    0.28    2.81
   4  -7  10    0.67    2.66
  -4   8 -10    1.91    2.74
  -4  -8  10    1.48    3.14
   4  -8 -10    0.39    2.61
   4   8  10    0.31    2.66
   4  -8  10    0.91    2.86
   4   0 -11    1.99    2.75
   4   0  11    3.77    2.99
   4   1 -11    0.00    2.39
   4  -1 -11    0.32    2.58
   4   1  11    0.29    2.17
   4  -1  11   -1.67    2.26
   4  -1  11   -1.57    2.10
   4   2 -11    2.83    3.02
   4  -2 -11    0.00    2.40
   4   2  11    0.18    2.44
   4  -2  11    0.45    2.82
   4  -2  11    0.69    2.35
   4   3 -11   -3.30    2.10
   4  -3 -11    0.37    2.46
   4   3  11    0.39    2.61
   4  -3  11   -2.54    2.23
   5   0   0    0.57    1.27
   5   0   0   -0.17    1.00
   5   0   0   -0.17    0.93
   5   1   0   12.77    3.15
   5   1   0   13.53    2.55
   5   1   0   13.46    2.50
   5  -1   0   13.59    3.06
   5  -1   0   12.85    2.77
   5  -1   0    5.70    1.59
   5   2   0    8.04    2.41
   5   2   0   11.59    2.40
   5   2   0   11.29    2.46
   5  -2   0   11.44    3.01
   5  -2   0   10.72    2.53
   5  -2   0   14.68    2.31
   5   3   0    0.65    1.57
   5   3   0    0.35    0.99
   5   3   0    0.95    1.36
   5  -3   0   -0.53    1.26
   5  -3   0    0.82    1.45
   5  -3   0    1.93    1.20
   5   4   0    0.50    1.07
   5   4   0    1.14    1.43
   5  -4   0    0.50    1.52
   5  -4   0    0.82    1.52
   5  -4   0    0.08    0.91
  -5   5   0   10.97    2.04
   5   5   0   10.17    2.24
   5   5   0    9.55    2.68
   5  -5   0    8.63    2.65
   5  -5   0   12.61    2.97
   5   6   0   13.58    2.56
   5   6   0   13.59    3.22
   5  -6   0    9.70    2.92
   5  -6   0   19.92    4.13
   5   7   0    3.69    2.17
   5  -7   0    4.04    2.13
   5  -7   0    2.40    2.00
   5   8   0    3.39    2.18
   5  -8   0    4.74    2.43
   5  -8   0    3.27    2.20
   5   9   0    6.51    2.61
   5  -9   0    8.91    2.84
   5  -9   0    8.00    2.92
   5  10   0    9.08    3.24
   5 -10   0   11.37    3.38
   5 -10   0    8.55    3.39
   5  11   0    0.65    1.86
   5 -11   0    1.15    1.91
   5 -11   0    1.12    2.06
   5  12   0    3.44    2.83
   5 -12   0    4.59    2.73
   5  13   0    4.46    2.72
   5 -13   0    6.30    3.26
   5  14   0    4.54    2.82
   5 -14   0    3.72    2.88
   5  15   0    2.08    2.57
   5 -15   0    2.19    2.86
   5  16   0    0.17    2.07
   5 -16   0    1.35    2.86
   5   0  -1    0.72    1.25
   5   0  -1   -0.09    1.10
   5   0  -1    0.29    0.92
   5   0   1   -0.44    1.26
   5   0   1    0.36    1.07
   5   0   1   -0.60    1.05
   5   1  -1   51.96    4.75
   5   1  -1   53.70    4.29
   5   1  -1   48.57    3.44
   5  -1  -1   55.89    4.84
   5  -1  -1   50.03    4.33
   5  -1  -1   60.21    3.31
   5   1   1   55.21    4.79
   5   1   1   56.85    3.90
   5   1   1   53.41    4.15
   5  -1   1   50.91    4.72
   5  -1   1   61.83    4.41
   5  -1   1   52.74    3.95
   5   2  -1   41.45    3.77
   5   2  -1   44.87    3.62
   5  -2  -1   36.37    4.02
   5  -2  -1   41.23    4.13
   5  -2  -1   41.41    2.63
   5   2   1   43.59    4.34
   5   2   1   43.59    3.36
   5   2   1   38.73    3.78
   5  -2   1   38.89    4.30
   5  -2   1   41.38    3.86
   5  -2   1   41.04    3.49
   5   3  -1  123.47    6.19
   5   3  -1  111.62    5.71
   5  -3  -1  107.25    6.56
   5  -3  -1  109.09    6.53
   5  -3  -1  114.39    3.98
   5   3   1  108.96    6.54
   5   3   1  121.51    5.16
   5   3   1  108.15    6.15
   5  -3   1  113.20    6.90
   5  -3   1  114.21    6.45
   5  -3   1  119.71    5.60
  -5   4  -1    8.82    2.08
   5   4  -1    9.25    2.32
   5   4  -1   10.54    2.58
   5  -4  -1    8.84    2.68
   5  -4  -1    5.28    2.02
   5   4   1    6.80    2.40
   5   4   1    8.77    1.89
   5   4   1    9.07    2.50
   5  -4   1    6.71    2.61
   5  -4   1   11.50    3.00
  -5   5  -1    7.70    1.97
   5   5  -1    6.72    2.10
   5   5  -1    9.50    2.69
   5  -5  -1    7.82    2.61
   5  -5  -1    7.20    2.41
   5   5   1    7.35    2.39
   5   5   1    7.95    1.88
   5   5   1    5.21    2.20
   5  -5   1    8.15    2.89
   5  -5   1    8.17    2.77
  -5   6  -1   14.68    2.72
   5   6  -1   12.16    2.72
   5   6  -1   13.74    3.23
   5  -6  -1   15.34    3.54
   5  -6  -1    9.96    2.81
   5   6   1   17.04    3.67
   5  -6   1   12.92    3.37
   5  -6   1   13.16    3.39
  -5   7  -1    8.56    2.19
   5   7  -1    6.40    2.20
   5   7  -1    7.72    2.57
   5  -7  -1    9.35    2.83
   5  -7  -1    6.65    2.60
   5   7   1    7.64    2.82
   5  -7   1    8.62    3.06
   5  -7   1    6.94    2.73
  -5   8  -1    2.93    1.64
  -5  -8   1    3.53    2.07
   5   8  -1    4.18    2.39
   5  -8  -1    2.42    2.01
   5  -8  -1    2.12    2.08
   5   8   1    2.67    2.14
   5  -8   1    1.74    1.97
   5  -8   1    3.70    2.18
   5   9  -1   15.57    3.93
   5  -9  -1   15.49    3.51
   5  -9  -1   14.24    3.77
   5   9   1   13.01    3.62
   5  -9   1   11.26    3.34
   5  -9   1   17.82    4.30
   5  10  -1   12.02    3.73
   5 -10  -1   13.67    3.44
   5 -10  -1   13.60    3.91
   5  10   1    8.99    3.18
   5 -10   1   12.11    3.45
   5 -10   1   10.07    3.46
   5  11  -1    3.39    2.81
   5 -11  -1    1.68    1.93
   5 -11  -1    2.14    2.08
   5  11   1    2.09    2.09
   5 -11   1    2.09    2.26
   5 -11   1    2.42    2.14
   5  12  -1    2.11    2.31
   5 -12  -1   -1.18    1.75
   5  12   1    0.60    2.16
   5 -12   1    2.04    2.19
   5 -12   1    0.80    2.01
   5  13  -1   -0.20    2.05
   5 -13  -1    1.49    2.38
   5  13   1   -1.94    1.52
   5 -13   1    0.95    2.15
   5  14  -1    0.11    2.18
   5 -14  -1    3.10    2.48
   5  14   1    0.59    2.48
   5 -14   1    2.03    2.35
   5  15  -1    2.14    2.42
   5 -15  -1    6.47    3.45
   5  15   1    4.47    3.13
   5 -15   1    1.08    2.25
   5  16  -1    0.26    2.26
   5 -16  -1    1.30    2.47
   5  16   1   -0.07    1.94
   5 -16   1    0.69    2.58
   5   0  -2   -0.46    1.08
   5   0  -2   -0.70    0.69
   5   0   2    0.73    1.54
   5   0   2   -0.28    0.98
   5   0   2    0.02    1.20
   5   1  -2   22.93    3.61
   5   1  -2   25.41    2.47
   5  -1  -2   24.35    4.01
   5   1   2   22.64    3.99
   5   1   2   23.21    2.56
   5   1   2   24.85    3.66
   5  -1   2   21.73    3.91
   5  -1   2   27.29    3.10
   5  -1   2   19.58    3.26
   5   2  -2   41.91    4.15
   5   2  -2   18.96    2.36
   5  -2  -2   37.15    4.15
   5  -2  -2   33.22    3.97
   5   2   2   34.19    3.95
   5   2   2   34.69    2.85
   5   2   2   37.14    3.97
   5  -2   2   38.13    4.40
   5  -2   2   39.36    3.82
   5  -2   2   40.22    3.79
   5   3  -2    2.00    1.53
   5   3  -2    0.60    1.18
   5  -3  -2   -0.21    1.43
   5  -3  -2    1.06    1.38
   5   3   2    1.24    1.52
   5   3   2    0.96    0.96
   5   3   2    1.77    1.60
   5  -3   2    0.02    1.71
   5  -3   2    1.45    1.56
  -5   4  -2   27.01    3.17
   5   4  -2   27.33    4.12
   5   4  -2   25.91    3.72
   5  -4  -2   29.31    4.56
   5  -4  -2   22.16    3.85
   5   4   2   24.08    3.90
   5   4   2   22.98    4.00
   5  -4   2   20.09    3.97
   5  -4   2   24.57    4.18
  -5   5  -2    8.00    2.28
   5   5  -2    9.73    2.63
   5   5  -2    6.40    2.22
   5  -5  -2    7.15    2.49
   5  -5  -2    8.19    2.74
   5   5   2   10.41    2.84
   5   5   2    5.88    2.31
   5  -5   2    7.79    2.82
   5  -5   2    8.03    2.66
  -5   6  -2    5.84    1.99
   5   6  -2    5.90    2.26
   5   6  -2    2.95    1.93
   5  -6  -2    4.72    2.19
   5  -6  -2    7.89    2.86
   5   6   2    7.94    2.66
   5   6   2    5.56    2.45
   5  -6   2    2.57    2.36
   5  -6   2    6.62    2.61
  -5   7  -2    3.53    1.72
   5   7  -2    2.86    1.87
   5   7  -2    1.76    1.71
   5  -7  -2    1.89    1.80
   5  -7  -2    1.44    1.82
   5   7   2    1.47    2.03
   5  -7   2    1.11    2.03
   5  -7   2    0.91    1.82
  -5   8  -2   12.35    2.92
   5   8  -2   10.93    3.09
   5  -8  -2   13.86    3.26
   5  -8  -2   12.30    3.52
   5   8   2   11.37    3.42
   5  -8   2   18.19    4.17
   5  -8   2    9.22    3.28
  -5   9  -2    3.79    2.06
  -5  -9   2    6.69    2.73
   5   9  -2    3.63    2.29
   5  -9  -2    5.60    2.41
   5  -9  -2    4.49    2.38
   5   9   2    2.47    2.16
   5  -9   2    5.81    2.87
   5  -9   2    5.92    2.90
  -5  10  -2    5.92    2.44
  -5 -10   2    6.43    2.81
   5  10  -2    4.69    2.55
   5 -10  -2    6.67    2.65
   5 -10  -2    4.06    2.55
   5  10   2    6.16    2.82
   5 -10   2    9.04    3.19
   5 -10   2    3.81    2.53
   5  11  -2   -0.79    1.23
   5 -11  -2    0.81    1.95
   5  11   2    1.81    2.23
   5 -11   2    0.33    1.94
   5 -11   2    0.33    2.02
   5  12  -2    6.82    3.03
   5 -12  -2    6.82    3.22
   5  12   2    9.60    3.63
   5 -12   2    9.81    3.45
   5 -12   2   11.04    3.85
   5  13  -2    2.42    2.58
   5 -13  -2    1.28    2.10
   5  13   2    1.48    2.41
   5 -13   2    1.11    2.09
   5 -13   2    0.54    2.25
   5  14  -2    2.97    2.81
   5 -14  -2    0.40    2.03
   5  14   2   -1.13    1.96
   5 -14   2    2.65    2.76
   5  15  -2    1.14    2.44
   5 -15  -2    2.23    2.68
   5  15   2    1.03    2.44
   5 -15   2    7.48    3.80
   5  16  -2   -0.08    2.08
   5 -16  -2    1.93    2.65
   5  16   2   -1.58    2.28
   5 -16   2    0.04    2.25
   5   0  -3   -0.68    1.07
   5   0   3   -1.50    1.23
   5   0   3    0.09    1.00
   5   0   3    0.20    1.39
   5   1  -3   19.25    3.46
   5   1  -3   23.58    2.30
   5  -1  -3   26.11    4.33
   5   1   3   22.69    4.11
   5   1   3   23.44    2.49
   5   1   3   25.03    4.13
   5  -1   3   28.52    4.75
   5  -1   3   24.92    3.00
   5  -1   3   24.03    3.88
   5   2  -3   22.22    3.84
   5   2  -3   20.28    2.41
   5  -2  -3   21.83    3.82
   5   2   3   27.45    4.59
   5   2   3   18.25    3.60
   5  -2   3   23.53    4.41
   5  -2   3   19.94    3.44
   5  -2   3   20.85    3.72
  -5   3  -3   25.67    4.04
   5   3  -3   23.75    4.01
   5   3  -3   21.57    3.13
   5  -3  -3   24.62    4.30
   5   3   3   33.77    4.91
   5   3   3   29.48    4.74
   5  -3   3   26.54    4.68
   5  -3   3   26.16    3.94
  -5   4  -3    4.07    1.89
   5   4  -3    3.60    2.00
   5   4  -3    5.06    1.81
   5  -4  -3    5.88    2.41
   5   4   3    5.57    2.32
   5   4   3    3.97    2.38
   5  -4   3    3.95    2.35
   5  -4   3    6.09    2.43
  -5   5  -3    0.44    1.37
   5   5  -3    2.34    1.93
   5   5  -3    2.88    1.65
   5  -5  -3    1.20    1.72
   5   5   3    2.44    1.79
   5   5   3    3.52    2.17
   5  -5   3    1.33    2.15
   5  -5   3    1.72    1.91
  -5   6  -3    9.86    2.73
   5   6  -3    8.39    2.72
   5   6  -3    9.02    2.67
   5  -6  -3    8.30    2.68
   5   6   3    9.69    2.77
   5   6   3    6.22    2.67
   5  -6   3   11.29    3.48
   5  -6   3   12.97    3.51
  -5   7  -3    3.96    1.97
   5   7  -3    6.27    2.56
   5   7  -3    5.91    2.34
   5  -7  -3    6.64    2.46
   5  -7  -3    8.26    3.10
   5   7   3    6.60    2.42
   5   7   3    2.96    2.38
   5  -7   3    5.75    3.05
   5  -7   3    2.75    2.33
  -5   8  -3    4.82    2.22
   5   8  -3    4.32    2.12
   5  -8  -3    3.95    2.13
   5  -8  -3    2.30    2.06
   5   8   3    3.54    2.46
   5  -8   3    2.95    2.58
   5  -8   3    5.72    2.94
  -5   9  -3    2.77    1.94
  -5  -9   3    5.24    2.75
   5   9  -3    3.14    2.02
   5  -9  -3    5.35    2.36
   5  -9  -3    0.78    1.96
   5   9   3    2.11    2.08
   5  -9   3    4.47    2.64
   5  -9   3    2.81    2.38
  -5  10  -3    4.23    2.36
  -5 -10   3    5.29    2.86
   5  10  -3    5.00    2.51
   5 -10  -3    4.43    2.43
   5  10   3    6.34    2.89
   5 -10   3    4.94    3.04
   5 -10   3    5.90    2.96
  -5  11  -3    1.60    1.86
  -5 -11   3   -0.39    2.27
   5  11  -3    1.32    2.06
   5 -11  -3   -0.50    1.87
   5  11   3    0.88    1.92
   5 -11   3    2.49    2.57
   5 -11   3    1.16    2.31
  -5  12  -3    0.69    1.89
   5  12  -3   -0.18    1.77
   5 -12  -3    2.18    2.35
   5  12   3   -0.11    1.71
   5 -12   3    0.91    2.54
   5 -12   3    0.80    2.18
   5  13  -3    0.75    2.26
   5 -13  -3    0.48    2.18
   5  13   3    0.08    1.87
   5 -13   3    4.97    3.06
   5 -13   3    0.19    2.11
   5  14  -3   -0.13    2.05
   5 -14  -3    1.62    2.18
   5  14   3    2.89    2.86
   5 -14   3    4.14    3.03
   5 -14   3    2.83    2.78
   5  15  -3    2.44    2.69
   5 -15  -3    3.52    2.98
   5  15   3    0.06    2.52
   5 -15   3    5.39    3.17
   5   0  -4    0.53    1.44
   5   0   4   -0.81    1.40
   5   0   4   -0.11    1.09
   5   0   4   -0.36    1.40
   5   1  -4   26.12    4.42
   5  -1  -4   24.39    4.36
   5   1   4   26.75    4.41
   5   1   4   31.75    4.93
   5  -1   4   28.85    4.92
   5  -1   4   26.12    3.11
   5  -1   4   22.07    3.91
   5   2  -4    4.86    2.27
   5  -2  -4    6.16    2.42
   5   2   4    4.78    2.38
   5   2   4    4.91    2.30
   5  -2   4    4.60    2.67
   5  -2   4    7.82    2.37
  -5   3  -4    4.39    1.94
   5   3  -4    5.32    2.30
   5   3  -4   -0.03    0.56
   5  -3  -4    7.36    2.55
   5   3   4    7.68    2.62
   5   3   4    6.90    2.59
   5  -3   4    8.01    3.29
   5  -3   4    5.89    2.32
  -5   4  -4   10.21    2.96
   5   4  -4    7.40    2.49
   5   4  -4    7.85    2.25
   5  -4  -4    8.58    2.89
   5   4   4    7.74    2.58
   5   4   4    7.20    2.94
   5  -4   4   11.05    3.61
   5  -4   4   12.31    3.25
  -5   5  -4   32.05    4.95
   5   5  -4   26.74    4.49
   5   5  -4   29.23    3.61
   5  -5  -4   35.64    5.64
   5   5   4   31.18    3.88
   5   5   4   22.01    4.37
   5  -5   4   22.17    4.48
   5  -5   4   33.31    5.01
  -5   6  -4   32.98    5.13
   5   6  -4   31.14    4.94
   5   6  -4   29.17    4.48
   5  -6  -4   24.81    4.78
   5   6   4   34.09    3.96
   5   6   4   26.12    4.84
   5  -6   4   31.34    5.29
   5  -6   4   30.60    4.97
  -5   7  -4    5.49    2.47
   5   7  -4    6.76    2.66
   5   7  -4    6.34    2.55
   5  -7  -4    5.31    2.58
   5   7   4    6.12    2.40
   5   7   4    4.25    2.37
   5  -7   4    6.63    3.05
   5  -7   4    2.58    2.30
  -5   8  -4    6.18    2.47
   5   8  -4    4.24    2.31
   5  -8  -4    5.25    2.57
   5   8   4    4.10    2.60
   5  -8   4    4.64    2.76
   5  -8   4    7.58    3.30
  -5   9  -4    2.08    2.03
  -5  -9   4    3.96    2.60
   5   9  -4    2.16    2.04
   5  -9  -4    3.33    2.44
   5   9   4    3.34    2.36
   5  -9   4    2.64    2.64
   5  -9   4    7.83    3.17
  -5  10  -4    0.85    1.59
  -5 -10   4    0.12    2.18
   5  10  -4    0.53    1.83
   5 -10  -4    0.75    1.74
   5  10   4   -0.56    1.55
   5 -10   4    1.88    2.56
   5 -10   4   -0.07    2.09
  -5  11  -4    0.28    1.73
  -5 -11   4    0.41    2.53
   5  11  -4   -0.23    1.56
   5 -11  -4   -0.44    1.92
   5  11   4   -0.97    1.75
   5 -11   4   -0.20    2.11
   5 -11   4    0.70    2.27
  -5  12  -4    4.08    2.57
  -5 -12   4    5.63    3.31
   5  12  -4    5.13    3.03
   5 -12  -4    5.95    2.97
   5  12   4   -0.20    1.89
   5 -12   4    5.39    3.32
   5 -12   4    2.25    2.99
  -5  13  -4    1.07    1.95
  -5 -13   4   -0.50    2.69
   5  13  -4   -0.76    1.87
   5 -13  -4    1.17    1.98
   5  13   4   -1.39    1.89
   5 -13   4   -0.63    2.45
   5 -13   4   -0.88    2.28
   5  14  -4   -1.01    1.79
   5 -14  -4    1.92    2.33
   5  14   4   -0.07    2.31
   5 -14   4   -2.74    2.20
   5 -14   4    0.43    2.58
   5  15  -4    0.41    2.35
   5 -15  -4   -0.78    1.99
   5  15   4    1.87    2.70
   5 -15   4    0.08    2.72
   5 -15   4   -1.49    2.18
   5   0  -5   -1.46    0.89
   5   0   5   -1.07    1.51
   5   0   5   -0.43    1.50
   5   1  -5   11.22    3.09
   5  -1  -5    5.77    2.37
   5   1   5   13.36    3.50
   5   1   5    7.88    3.08
   5  -1   5    8.70    3.13
   5  -1   5    8.77    3.02
   5   2  -5   14.54    3.66
   5  -2  -5   12.81    3.38
   5   2   5   15.21    3.81
   5   2   5   16.68    3.70
   5  -2   5   15.71    4.11
   5  -2   5   15.27    3.24
  -5   3  -5    7.97    2.71
   5   3  -5    4.21    2.27
   5  -3  -5    6.17    2.49
   5   3   5    5.32    2.52
   5   3   5    8.22    3.10
   5  -3   5    7.23    3.32
   5  -3   5    5.64    2.47
  -5   4  -5   12.62    3.38
   5   4  -5   10.04    3.09
   5  -4  -5   13.48    3.60
   5   4   5   15.94    3.52
   5   4   5   10.97    3.23
   5  -4   5   17.47    4.33
   5  -4   5   18.34    3.70
  -5   5  -5    9.12    3.01
   5   5  -5    7.31    2.75
   5   5  -5    7.95    2.45
   5  -5  -5    8.00    2.87
   5   5   5   10.46    3.01
   5   5   5    6.07    2.61
   5  -5   5    9.35    3.55
   5  -5   5   10.12    3.21
  -5   6  -5   10.72    3.09
   5   6  -5   11.42    3.43
   5   6  -5   10.01    2.86
   5  -6  -5   10.66    3.24
   5   6   5   10.93    2.90
   5   6   5    9.61    3.12
   5  -6   5    8.65    3.48
   5  -6   5   13.28    3.79
  -5   7  -5   18.37    4.17
   5   7  -5   18.65    4.21
   5   7  -5   18.77    4.05
   5  -7  -5   14.52    3.90
   5   7   5   16.45    4.12
   5  -7   5   22.97    5.16
   5  -7   5   20.58    4.61
  -5   8  -5   12.09    3.49
   5   8  -5   12.49    3.36
   5  -8  -5   14.09    4.06
   5   8   5   14.95    4.36
   5  -8   5   14.57    4.10
   5  -8   5   15.66    4.25
  -5   9  -5   -0.57    1.46
  -5  -9   5    0.92    2.39
   5   9  -5    1.06    1.83
   5  -9  -5    1.12    1.74
   5   9   5    0.53    2.04
   5  -9   5    0.95    2.50
   5  -9   5    1.85    2.26
  -5  10  -5    1.99    2.04
  -5 -10   5    2.38    2.68
   5  10  -5    2.60    2.28
   5 -10  -5    7.00    3.15
   5  10   5    4.99    2.95
   5 -10   5    2.37    2.88
   5 -10   5    6.94    3.32
  -5  11  -5    9.98    3.47
  -5 -11   5    5.93    3.40
   5  11  -5    5.21    2.68
   5 -11  -5    4.63    2.71
   5  11   5    8.50    3.76
   5 -11   5    5.37    3.59
   5 -11   5    7.10    3.42
  -5  12  -5   -0.49    1.75
  -5 -12   5    0.65    2.89
   5  12  -5   -0.83    1.73
   5 -12  -5    1.33    2.15
   5  12   5    1.37    2.46
   5 -12   5    1.72    2.93
   5 -12   5    1.83    2.49
  -5  13  -5    3.28    2.71
  -5 -13   5    2.78    3.40
   5  13  -5    3.79    2.88
   5 -13  -5    4.64    3.00
   5  13   5    2.20    2.99
   5 -13   5    2.55    3.28
   5 -13   5    3.72    3.28
  -5  14  -5    1.42    2.45
  -5 -14   5   -1.19    3.03
   5  14  -5    0.42    2.16
   5 -14  -5    2.32    2.63
   5  14   5    2.23    3.09
   5 -14   5   -0.68    2.69
   5 -14   5    2.29    2.88
   5   0  -6   -0.27    1.34
   5   0   6   -0.41    1.73
   5   0   6    0.86    1.71
   5   1  -6    4.34    2.28
   5  -1  -6    6.47    2.66
   5   1   6   11.84    3.74
   5   1   6    6.01    2.61
   5  -1   6    9.29    3.30
   5  -1   6    4.36    2.48
   5   2  -6    8.03    2.90
   5  -2  -6   13.31    3.71
   5   2   6   12.98    3.62
   5   2   6   10.32    3.24
   5  -2   6   10.51    3.51
  -5   3  -6   22.67    4.55
   5   3  -6   20.02    4.41
   5  -3  -6   21.88    4.63
   5   3   6   30.03    5.24
   5   3   6   21.33    4.55
   5  -3   6   22.50    4.73
   5  -3   6   26.41    4.34
  -5   4  -6    7.59    2.90
   5   4  -6    7.91    2.91
   5  -4  -6    8.16    3.28
   5   4   6    7.09    2.77
   5   4   6    7.61    3.07
   5  -4   6    7.62    3.51
   5  -4   6    8.80    3.17
  -5   5  -6    6.94    2.92
   5   5  -6    7.37    2.98
   5  -5  -6    6.79    2.76
   5   5   6    4.06    2.19
   5   5   6    6.27    2.92
   5  -5   6    6.80    3.25
   5  -5   6    9.61    3.30
  -5   6  -6    1.52    2.06
   5   6  -6    2.72    2.43
   5  -6  -6    4.19    2.50
   5   6   6    2.56    2.33
   5  -6   6    1.42    2.29
   5  -6   6    5.64    2.87
  -5   7  -6    6.14    2.69
   5   7  -6    9.13    3.46
   5   7  -6    4.91    2.40
   5  -7  -6    4.21    2.50
   5   7   6    3.90    2.62
   5  -7   6    5.10    3.03
   5  -7   6   10.75    3.70
  -5   8  -6   -0.61    1.68
   5   8  -6   -0.56    1.48
   5  -8  -6    1.47    2.12
   5   8   6   -0.29    1.84
   5  -8   6   -1.30    1.94
   5  -8   6    2.79    2.60
  -5   9  -6    2.04    2.05
  -5  -9   6    1.73    2.43
   5   9  -6    0.33    1.84
   5  -9  -6    2.12    2.44
   5   9   6    0.34    2.17
   5  -9   6    0.94    2.79
   5  -9   6    1.84    2.48
  -5  10  -6    0.74    1.98
  -5 -10   6    1.80    2.60
   5  10  -6    2.42    2.12
   5 -10  -6   -0.41    2.14
   5  10   6    0.40    2.05
   5 -10   6    2.11    2.78
   5 -10   6    1.08    2.62
  -5  11  -6   -1.33    1.65
  -5 -11   6    1.06    2.66
   5  11  -6   -0.04    1.95
   5 -11  -6    1.63    2.54
   5  11   6   -1.46    1.98
   5 -11   6   -0.98    2.30
   5 -11   6   -0.57    2.35
  -5  12  -6    0.99    2.11
  -5 -12   6   -3.40    2.22
   5  12  -6    0.13    1.93
   5 -12  -6    0.07    2.21
   5  12   6    1.01    2.75
   5 -12   6    2.82    3.20
   5 -12   6    2.03    2.91
  -5  13  -6   -0.56    1.93
  -5 -13   6    0.64    2.79
   5  13  -6    0.34    2.25
   5 -13  -6    1.23    2.45
   5  13   6   -0.23    2.52
   5 -13   6   -1.71    2.56
   5 -13   6    0.86    2.95
   5   0  -7   -0.80    1.28
   5   0   7   -0.44    1.70
   5   0   7    0.02    1.74
   5   1  -7    4.60    2.51
   5  -1  -7    3.71    2.41
   5   1   7    6.32    3.05
   5   1   7    1.59    2.07
   5  -1   7    4.04    2.86
   5  -1   7    2.44    2.42
   5   2  -7    7.86    3.10
   5  -2  -7    4.90    2.53
   5   2   7    5.35    2.74
   5   2   7    9.17    3.45
   5  -2   7    7.55    3.18
  -5   3  -7    3.51    2.32
   5   3  -7    2.91    2.43
   5  -3  -7    2.72    2.24
   5   3   7    7.47    2.85
   5   3   7    1.57    2.12
   5  -3   7    4.60    2.92
  -5   4  -7    0.55    1.63
   5   4  -7    2.80    2.50
   5  -4  -7    0.71    1.75
   5   4   7    0.51    1.86
   5   4   7    1.96    2.16
   5  -4   7    0.69    2.18
  -5   5  -7   -0.31    1.46
   5   5  -7    1.07    1.98
   5  -5  -7    1.37    1.90
   5   5   7    1.82    2.08
   5  -5   7    2.49    2.53
   5  -5   7    1.13    2.33
  -5   6  -7   22.51    5.06
   5   6  -7   19.91    4.61
   5  -6  -7   24.72    5.15
   5   6   7   23.69    5.23
   5  -6   7   20.95    4.89
   5  -6   7   20.27    4.71
  -5   7  -7    1.26    1.86
   5   7  -7   -0.62    1.65
   5  -7  -7    0.36    1.92
   5   7   7    2.78    2.60
   5  -7   7    0.23    2.08
   5  -7   7   -0.17    2.60
  -5   8  -7    4.30    2.69
  -5  -8   7    3.37    2.86
   5  -8  -7    4.52    2.78
   5   8   7    1.62    2.25
   5  -8   7    1.18    2.39
   5  -8   7    1.23    2.64
  -5   9  -7    3.59    2.69
  -5  -9   7    5.07    3.12
   5  -9  -7    4.24    2.69
   5   9   7    2.07    2.51
   5  -9   7    2.28    2.72
   5  -9   7    4.40    3.20
  -5  10  -7    1.14    2.23
  -5 -10   7    5.21    3.47
   5  10  -7   -0.05    2.06
   5 -10  -7    0.11    2.24
   5  10   7   -0.31    2.11
   5 -10   7    2.12    3.01
   5 -10   7    0.45    2.49
  -5  11  -7    0.33    2.33
  -5 -11   7    3.00    3.12
   5  11  -7    0.81    2.25
   5 -11  -7   -0.83    2.20
   5  11   7   -1.33    2.24
   5 -11   7    2.13    3.13
   5 -11   7    3.45    3.30
  -5  12  -7    0.86    2.26
  -5 -12   7    0.87    3.14
   5  12  -7   -0.20    2.33
   5 -12  -7    3.37    2.77
   5  12   7   -1.57    2.26
   5 -12   7   -0.70    2.68
   5 -12   7    0.59    2.73
   5   0  -8   -1.78    1.45
   5   0   8    1.58    2.57
   5   0   8    1.18    1.94
   5   1  -8    4.13    2.72
   5  -1  -8    1.95    2.24
   5   1   8    3.66    2.71
   5   1   8    1.88    2.12
   5  -1   8    1.95    2.52
   5  -1   8    3.30    2.70
   5   2  -8    5.47    2.93
   5  -2  -8    5.06    2.76
   5   2   8    3.53    2.74
   5   2   8    3.79    2.65
   5  -2   8    8.69    3.59
   5  -2   8    5.02    2.80
  -5   3  -8    2.13    2.18
   5   3  -8    2.72    2.45
   5  -3  -8    1.20    2.11
   5   3   8    8.78    3.35
   5   3   8    3.05    2.43
   5  -3   8    1.47    2.61
  -5   4  -8   10.21    3.82
   5   4  -8   10.70    3.96
   5  -4  -8    5.50    2.81
   5   4   8    5.03    2.89
   5  -4   8    7.91    3.79
  -5   5  -8    2.46    2.29
   5   5  -8   -0.86    2.02
   5  -5  -8    4.01    2.58
   5   5   8    6.52    3.19
   5  -5   8    4.30    3.04
  -5   6  -8    1.28    2.16
   5   6  -8   -0.12    1.88
   5  -6  -8   -0.60    1.85
   5   6   8    1.19    2.43
   5  -6   8    0.80    2.27
  -5   7  -8    1.27    2.46
   5  -7  -8    1.93    2.28
   5   7   8    0.37    2.16
   5  -7   8    0.10    2.37
   5  -7   8    6.48    3.44
  -5   8  -8    5.77    3.43
  -5  -8   8    3.18    3.11
   5  -8  -8    5.93    3.34
   5   8   8    2.74    3.08
   5  -8   8    5.11    3.55
   5  -8   8    7.65    3.75
  -5   9  -8    1.33    2.14
  -5  -9   8    3.56    3.24
   5  -9  -8    0.10    2.35
   5   9   8    0.80    2.41
   5  -9   8    1.82    3.28
   5  -9   8    0.99    2.75
  -5  10  -8    0.81    2.41
  -5 -10   8    1.71    2.95
   5 -10  -8   -0.44    2.31
   5  10   8    1.72    2.54
   5 -10   8    1.48    2.91
   5 -10   8    1.30    3.07
   5   0  -9    1.52    2.38
   5   0   9   -0.60    2.01
   5   0   9    0.47    2.23
   5   1  -9    0.49    2.10
   5  -1  -9   -0.40    1.85
   5   1   9   -1.60    1.72
   5   1   9   -0.07    1.83
   5  -1   9    0.47    2.49
   5  -1   9    1.53    2.26
   5   2  -9    8.43    3.60
   5  -2  -9   11.98    4.13
   5   2   9    2.73    2.96
   5   2   9    3.77    3.02
   5  -2   9    4.71    3.03
   5  -2   9    3.50    2.82
   5   3  -9    0.92    2.08
   5  -3  -9   -0.16    1.97
   5   3   9   -0.34    1.83
   5  -3   9   -1.56    2.33
  -5   4  -9    0.49    1.93
   5   4  -9    0.88    2.33
   5  -4  -9    2.84    2.72
   5   4   9    3.39    3.06
   5  -4   9    0.95    2.48
  -5   5  -9    4.95    3.11
   5   5  -9    4.58    3.24
   5  -5  -9    0.61    2.45
   5   5   9    2.75    2.90
   5  -5   9    5.18    3.51
  -5   6  -9    2.65    2.51
   5   6  -9    0.55    2.74
   5  -6  -9    3.25    2.86
   5   6   9    2.12    2.74
   5  -6   9    2.42    2.99
  -5   7  -9    0.40    2.02
  -5  -7   9    2.19    2.94
   5  -7  -9    0.04    2.07
   5   7   9   -0.07    2.51
   5  -7   9    1.60    2.85
  -5   8  -9    0.65    2.39
  -5  -8   9    1.04    2.53
   5  -8  -9    2.41    2.84
   5   8   9    1.09    2.65
   5  -8   9    0.57    2.90
   5   0 -10    1.08    2.48
   5   0  10    0.18    2.62
   5   0  10   -0.39    2.51
   5   1 -10   -0.28    2.11
   5  -1 -10    4.66    3.27
   5   1  10    0.23    2.39
   5  -1  10    5.75    3.73
   5  -1  10    4.45    2.99
   5   2 -10    1.28    2.29
   5  -2 -10   -0.34    2.21
   5   2  10   -0.88    2.21
   5  -2  10    2.31    3.08
   5  -2  10    1.88    2.75
   5   3 -10   -1.28    2.17
   5  -3 -10    2.45    3.13
   5   3  10    0.52    2.17
   5  -3  10    2.65    3.03
   5  -3  10    1.86    2.40
  -5   4 -10   -1.71    1.80
   5   4 -10   -0.36    2.19
   5  -4 -10    0.54    2.46
   5   4  10   -0.32    2.14
   5  -4  10   -1.94    2.25
  -5   5 -10    0.52    2.22
   5   5 -10   -2.03    2.26
   5  -5 -10   -0.16    2.29
   5   5  10   -0.52    2.49
   5  -5  10   -1.09    2.48
   6   0   0  184.94    9.35
   6   0   0  196.44    8.47
   6   0   0  192.79    7.39
   6   1   0    3.43    2.28
   6   1   0    2.57    1.66
   6   1   0    3.85    1.81
   6  -1   0    3.60    2.27
   6  -1   0    2.62    1.80
   6  -1   0   -0.29    0.70
   6   2   0   93.74    6.81
   6   2   0   92.66    5.72
   6   2   0   93.04    5.74
   6  -2   0   84.32    6.53
   6  -2   0   90.46    6.30
   6  -2   0   94.96    5.62
   6   3   0   27.75    4.91
   6   3   0   26.76    3.34
   6   3   0   28.75    4.23
   6  -3   0   20.22    4.03
   6  -3   0   30.27    4.80
   6   4   0    2.15    1.52
   6   4   0    0.79    1.60
   6  -4   0    3.10    2.43
   6  -4   0    0.47    1.57
   6   5   0    0.88    1.76
   6  -5   0   -0.55    1.70
   6  -5   0    0.78    1.56
   6   6   0    5.32    2.47
   6  -6   0    5.04    2.41
   6  -6   0    2.16    1.98
   6   7   0   -0.29    1.46
   6  -7   0    0.62    1.72
   6  -7   0    0.44    1.77
   6   8   0   24.07    4.64
   6  -8   0   32.50    5.53
   6  -8   0   26.84    4.90
   6   9   0    5.69    2.75
   6  -9   0    8.00    3.01
   6  -9   0    7.18    3.16
   6  10   0    0.17    2.11
   6 -10   0   -0.52    1.78
   6 -10   0    0.58    1.92
   6  11   0    0.64    2.23
   6 -11   0   -1.40    1.82
   6 -11   0    0.06    2.25
   6  12   0   -0.08    2.05
   6 -12   0    1.89    2.58
   6  13   0    0.46    2.29
   6 -13   0    1.43    2.61
   6  14   0    0.11    2.40
   6 -14   0    3.08    2.69
   6  15   0    2.03    2.54
   6 -15   0    0.06    2.37
   6   0  -1   66.38    5.81
   6   0  -1   77.61    5.71
   6   0   1   64.67    5.77
   6   0   1   57.96    4.69
   6   0   1   71.48    5.08
   6   1  -1   27.83    4.83
   6   1  -1   23.99    3.93
   6   1  -1    2.77    1.29
   6  -1  -1   26.79    4.60
   6  -1  -1   29.96    4.60
   6   1   1   31.20    5.02
   6   1   1   29.07    3.40
   6   1   1   25.11    3.90
   6  -1   1   23.97    4.41
   6  -1   1   26.71    4.08
   6  -1   1   28.60    3.43
   6   2  -1    0.46    1.42
   6   2  -1    1.37    1.52
   6  -2  -1    1.78    1.88
   6  -2  -1    2.11    1.76
   6   2   1    0.99    1.54
   6   2   1    1.71    1.51
   6   2   1    1.69    1.65
   6  -2   1    0.59    1.84
   6  -2   1    1.64    1.69
   6  -2   1    2.45    1.66
   6   3  -1    2.44    1.73
   6   3  -1    1.80    1.62
   6  -3  -1    2.42    1.90
   6  -3  -1    2.04    1.79
   6   3   1    2.04    1.92
   6   3   1    2.13    1.32
   6   3   1    1.11    1.62
   6  -3   1    2.99    2.29
   6  -3   1    0.36    1.40
   6  -3   1    1.25    1.49
   6   4  -1    2.62    1.61
   6   4  -1    3.43    1.90
   6  -4  -1    0.30    1.66
   6  -4  -1    1.14    1.62
   6   4   1    0.53    1.77
   6   4   1    1.85    1.90
   6  -4   1    2.51    2.06
   6  -4   1    3.24    2.11
   6  -4   1    1.55    1.47
   6   5  -1    4.64    1.96
   6   5  -1    3.55    2.00
   6  -5  -1    4.16    2.24
   6  -5  -1    1.50    1.79
   6   5   1    2.00    1.92
   6  -5   1    3.22    2.16
   6  -5   1    3.39    2.27
   6   6  -1   -0.22    1.28
   6   6  -1    0.15    1.49
   6  -6  -1    0.13    1.72
   6  -6  -1    0.47    1.68
   6   6   1   -0.63    1.36
   6  -6   1    0.60    1.70
   6  -6   1    2.23    2.16
   6   7  -1    7.02    2.74
   6  -7  -1    6.50    2.77
   6  -7  -1    3.36    2.39
   6   7   1    3.53    2.32
   6  -7   1    8.03    3.09
   6  -7   1    2.63    2.18
   6   8  -1    3.01    2.21
   6  -8  -1    4.42    2.52
   6  -8  -1    4.16    2.64
   6   8   1    3.48    2.21
   6  -8   1    2.47    2.05
   6  -8   1    3.11    2.44
   6   9  -1    1.85    1.98
   6  -9  -1    1.63    2.06
   6  -9  -1    3.41    2.46
   6   9   1    2.60    2.47
   6  -9   1    2.49    2.22
   6  -9   1    1.92    2.32
   6  10  -1    1.50    2.18
   6 -10  -1    3.76    2.23
   6 -10  -1    1.36    2.22
   6  10   1    0.38    1.69
   6 -10   1    5.46    2.80
   6 -10   1    3.96    2.63
   6  11  -1   -0.89    1.83
   6 -11  -1    0.88    1.82
   6 -11  -1    1.13    2.04
   6  11   1    0.17    2.07
   6 -11   1    1.79    2.22
   6 -11   1    0.02    2.01
   6  12  -1    1.32    2.21
   6 -12  -1    0.14    1.91
   6  12   1    0.19    2.26
   6 -12   1    2.39    2.40
   6 -12   1    0.78    2.10
   6  13  -1    2.11    2.66
   6 -13  -1    2.95    2.81
   6  13   1    1.14    2.41
   6 -13   1    4.53    3.16
   6  14  -1   -0.59    2.24
   6 -14  -1    1.19    2.39
   6  14   1   -0.14    2.23
   6 -14   1    1.25    2.52
   6  15  -1    0.39    2.43
   6 -15  -1   -1.08    1.98
   6  15   1    1.20    2.71
   6 -15   1    0.25    2.54
   6   0  -2    6.13    2.53
   6   0   2    8.77    3.16
   6   0   2    8.13    2.47
   6   0   2    6.82    2.49
   6   1  -2    3.36    2.00
   6  -1  -2    2.38    1.87
   6   1   2    2.42    2.03
   6   1   2    3.39    1.64
   6   1   2    3.09    2.03
   6  -1   2    2.63    2.18
   6  -1   2    2.93    1.79
   6  -1   2    2.32    1.86
   6   2  -2  112.97    7.02
   6  -2  -2  107.08    7.35
   6  -2  -2   98.16    6.90
   6   2   2  107.17    7.24
   6   2   2  108.26    6.87
   6  -2   2  103.95    7.31
   6  -2   2  110.34    6.56
   6  -2   2  110.74    6.50
   6   3  -2    7.40    2.54
   6   3  -2    3.95    1.87
   6  -3  -2    3.86    2.29
   6  -3  -2    7.98    2.78
   6   3   2    4.13    2.20
   6   3   2    3.06    2.09
   6  -3   2    8.00    2.81
   6  -3   2    5.78    2.40
   6  -3   2    6.93    2.34
   6   4  -2   38.49    4.35
   6   4  -2   38.20    4.07
   6  -4  -2   33.80    5.10
   6  -4  -2   37.51    5.50
   6   4   2   38.81    4.56
   6   4   2   45.54    4.92
   6  -4   2   34.22    5.59
   6  -4   2   34.46    4.26
   6  -4   2   37.16    4.06
   6   5  -2   10.16    2.77
   6   5  -2    6.69    2.35
   6  -5  -2   13.74    3.43
   6  -5  -2    7.56    2.81
   6   5   2   13.76    3.54
   6   5   2   12.03    3.27
   6  -5   2   10.94    3.33
   6  -5   2   10.35    3.17
  -6   6  -2    3.28    1.85
   6   6  -2    4.84    2.22
   6   6  -2    0.71    1.57
   6  -6  -2    5.17    2.47
   6  -6  -2    3.80    2.41
   6   6   2    2.18    1.89
   6   6   2    3.82    2.36
   6  -6   2    3.16    2.45
   6  -6   2    5.33    2.58
   6   7  -2    2.68    1.94
   6   7  -2    2.64    2.11
   6  -7  -2    5.35    2.50
   6  -7  -2    2.22    2.05
   6   7   2    4.57    2.58
   6  -7   2    4.21    2.56
   6  -7   2    6.47    2.97
   6   8  -2   15.72    3.65
   6   8  -2   14.09    3.76
   6  -8  -2    7.29    2.99
   6  -8  -2   10.68    3.59
   6   8   2    6.99    3.06
   6  -8   2   11.58    3.75
   6  -8   2   14.78    4.08
   6   9  -2   -0.59    1.48
   6  -9  -2    2.15    1.94
   6  -9  -2   -0.22    1.80
   6   9   2   -0.68    1.85
   6  -9   2   -0.07    2.01
   6  -9   2    1.30    2.20
   6  10  -2   -1.09    1.70
   6 -10  -2    1.96    1.98
   6 -10  -2    2.48    2.49
   6  10   2    1.36    2.12
   6 -10   2   -0.06    2.25
   6 -10   2    0.98    2.27
   6  11  -2    2.54    2.50
   6 -11  -2    0.12    1.88
   6  11   2    0.52    1.82
   6 -11   2    2.49    2.51
   6 -11   2    0.35    2.17
   6  12  -2    0.89    2.00
   6 -12  -2   -0.10    1.92
   6  12   2    1.15    2.46
   6 -12   2   -0.19    2.29
   6 -12   2    1.52    2.42
   6  13  -2   -0.25    1.86
   6 -13  -2    1.62    2.51
   6  13   2    0.75    2.45
   6 -13   2   -0.31    2.61
   6 -13   2   -0.52    2.20
   6  14  -2    3.80    2.97
   6 -14  -2    4.81    3.11
   6  14   2    4.70    3.18
   6 -14   2    3.00    2.91
   6   0  -3   48.11    5.09
   6   0   3   49.46    5.33
   6   0   3   60.54    5.44
   6   1  -3   31.10    4.99
   6  -1  -3   27.81    4.64
   6   1   3   27.81    4.95
   6   1   3   24.19    4.31
   6  -1   3   25.30    4.74
   6  -1   3   27.50    4.01
   6  -1   3   26.42    4.46
   6   2  -3   26.67    4.45
   6  -2  -3   35.65    5.57
   6   2   3   25.78    4.62
   6   2   3   29.86    4.99
   6  -2   3   23.36    4.45
   6  -2   3   29.43    4.23
   6  -2   3   29.52    4.56
   6   3  -3    1.73    1.78
   6  -3  -3    2.38    2.02
   6   3   3    3.89    2.39
   6   3   3    5.02    2.58
   6  -3   3    1.72    2.13
   6  -3   3    4.60    2.22
   6  -3   3    4.05    2.13
   6   4  -3   17.09    3.76
   6  -4  -3   17.03    4.03
   6   4   3   18.28    3.88
   6   4   3   19.84    4.27
   6  -4   3   19.48    4.37
   6  -4   3   18.20    3.80
   6  -4   3   17.48    3.72
  -6   5  -3    4.57    2.09
   6   5  -3    3.45    2.11
   6   5  -3    1.90    1.70
   6  -5  -3    2.11    2.11
   6   5   3    3.11    1.96
   6   5   3    2.64    2.24
   6  -5   3    5.14    2.72
   6  -5   3    3.40    2.28
  -6   6  -3    1.34    1.57
   6   6  -3    5.87    2.48
   6   6  -3    0.81    1.52
   6  -6  -3    1.95    1.93
   6   6   3    1.64    1.73
   6   6   3    0.70    1.97
   6  -6   3    3.05    2.61
   6  -6   3    2.33    2.18
  -6   7  -3    2.51    1.81
   6   7  -3    3.75    2.32
   6   7  -3    2.16    1.99
   6  -7  -3    2.67    2.12
   6   7   3    2.00    1.95
   6   7   3    1.72    2.29
   6  -7   3    2.52    2.39
   6  -7   3    1.88    2.12
  -6   8  -3    6.27    2.63
   6   8  -3    8.74    3.06
   6   8  -3    7.81    3.00
   6  -8  -3    8.68    2.91
   6  -8  -3    6.27    2.97
   6   8   3    4.61    2.79
   6  -8   3    6.81    3.23
   6  -8   3    2.85    2.38
  -6  -9   3    1.12    2.01
   6   9  -3   -0.29    1.43
   6  -9  -3   -0.39    1.49
   6  -9  -3   -0.02    1.60
   6   9   3    0.96    2.06
   6  -9   3   -0.08    2.09
   6  -9   3    1.43    2.06
   6  10  -3   -0.33    1.68
   6 -10  -3    1.48    2.09
   6  10   3    0.80    2.10
   6 -10   3    0.77    2.09
   6 -10   3    3.26    2.64
   6  11  -3    1.97    2.38
   6 -11  -3    4.12    2.87
   6  11   3    1.40    2.10
   6 -11   3    3.26    2.69
   6 -11   3    2.29    2.53
   6  12  -3    7.65    3.65
   6 -12  -3    6.06    3.22
   6  12   3    3.49    3.02
   6 -12   3    4.41    3.11
   6 -12   3    4.92    3.01
   6  13  -3    3.34    2.94
   6 -13  -3    1.56    2.50
   6  13   3    2.75    2.84
   6 -13   3    3.27    3.24
   6 -13   3    2.64    2.70
   6  14  -3    8.24    4.18
   6 -14  -3    4.51    3.52
   6  14   3   -0.01    2.43
   6 -14   3    3.78    3.37
   6 -14   3    4.09    3.50
   6   0  -4    8.38    2.68
   6   0   4    7.34    2.95
   6   0   4    9.94    3.08
   6   1  -4    0.55    1.77
   6  -1  -4    2.31    2.04
   6   1   4    0.88    1.67
   6   1   4    2.35    2.11
   6  -1   4    0.84    1.90
   6  -1   4    0.83    1.68
   6   2  -4   15.00    3.57
   6  -2  -4   13.95    3.56
   6   2   4   15.68    4.03
   6   2   4   17.60    4.17
   6  -2   4   11.22    3.69
   6  -2   4   17.30    3.41
   6  -2   4   15.10    3.68
   6   3  -4    2.98    2.02
   6  -3  -4    2.81    2.11
   6   3   4    3.60    2.14
   6   3   4    3.71    2.42
   6  -3   4    3.30    2.33
   6  -3   4    4.47    2.12
   6  -3   4    3.72    2.05
   6   4  -4   13.92    3.63
   6  -4  -4   17.24    4.14
   6   4   4   18.19    4.25
   6   4   4   19.43    4.15
   6  -4   4   11.74    3.58
   6  -4   4   19.92    4.03
  -6   5  -4    7.14    2.70
   6   5  -4    5.24    2.58
   6  -5  -4    9.22    3.46
   6   5   4    6.01    2.59
   6   5   4    8.69    3.25
   6  -5   4    6.71    3.23
   6  -5   4    9.17    3.14
  -6   6  -4    0.23    1.46
   6   6  -4    1.04    1.90
   6  -6  -4   -0.68    1.48
   6   6   4   -0.01    1.36
   6   6   4    0.98    1.72
   6  -6   4    1.35    2.21
   6  -6   4   -0.12    1.80
  -6   7  -4    7.76    2.82
   6   7  -4    8.09    3.19
   6   7  -4    8.41    2.75
   6  -7  -4    5.23    2.81
   6   7   4    4.18    2.67
   6  -7   4    5.79    2.95
   6  -7   4    6.96    3.03
  -6   8  -4   -1.04    1.35
   6   8  -4   -0.32    1.66
   6   8  -4    0.96    2.00
   6  -8  -4    0.16    1.79
   6   8   4    0.21    2.09
   6  -8   4    0.76    2.15
   6  -8   4    2.93    2.42
  -6   9  -4   -0.18    1.58
  -6  -9   4    0.60    2.23
   6   9  -4    0.06    1.85
   6  -9  -4    2.47    2.42
   6   9   4   -0.86    1.84
   6  -9   4    2.39    2.91
   6  -9   4    3.17    2.63
  -6  10  -4    1.57    1.87
  -6 -10   4    4.81    2.75
   6  10  -4    3.53    2.30
   6 -10  -4    2.10    2.20
   6  10   4    1.72    2.33
   6 -10   4   -0.35    2.17
   6 -10   4    0.06    2.22
  -6 -11   4    0.33    2.55
   6  11  -4   -0.47    1.97
   6 -11  -4    1.14    2.26
   6  11   4   -0.59    1.78
   6 -11   4    0.56    2.46
   6 -11   4    0.12    2.22
   6  12  -4    2.85    2.58
   6 -12  -4    1.51    2.10
   6  12   4    3.59    2.84
   6 -12   4    0.92    2.71
   6 -12   4    1.58    2.43
   6  13  -4    1.87    2.52
   6 -13  -4    0.95    2.67
   6  13   4    1.87    2.80
   6 -13   4    2.43    2.73
   6 -13   4    0.52    2.69
   6   0  -5    4.89    2.62
   6   0   5    2.29    2.24
   6   0   5    4.56    2.44
   6   1  -5    3.06    2.14
   6  -1  -5    2.66    2.14
   6   1   5    1.30    1.94
   6   1   5    3.14    2.52
   6  -1   5    2.68    2.33
   6  -1   5    1.35    2.14
   6   2  -5   -0.50    1.36
   6  -2  -5    2.49    2.08
   6   2   5   -0.21    1.66
   6   2   5   -1.20    1.39
   6  -2   5   -0.02    1.89
   6  -2   5   -0.03    1.64
   6   3  -5    2.85    2.34
   6  -3  -5    3.21    2.40
   6   3   5    4.16    2.41
   6   3   5    3.28    2.41
   6  -3   5    3.79    2.56
   6  -3   5    2.16    1.97
   6   4  -5   22.63    4.58
   6  -4  -5   21.46    4.60
   6   4   5   28.81    4.96
   6   4   5   19.75    4.62
   6  -4   5   23.43    5.31
   6  -4   5   28.02    4.73
  -6   5  -5    1.24    1.59
   6   5  -5    0.32    1.68
   6  -5  -5    1.79    2.03
   6   5   5    2.60    1.97
   6   5   5    0.76    2.11
   6  -5   5    0.93    2.22
   6  -5   5    2.06    2.05
  -6   6  -5    6.05    2.80
   6   6  -5    2.01    2.16
   6  -6  -5    2.96    2.37
   6   6   5    2.66    2.41
   6  -6   5    6.93    3.63
   6  -6   5    4.51    2.70
  -6   7  -5    2.18    1.92
   6   7  -5   -0.59    1.70
   6  -7  -5   -1.84    1.10
   6   7   5   -0.10    1.92
   6  -7   5   -0.98    2.07
   6  -7   5    0.46    1.85
  -6   8  -5    6.54    2.82
   6   8  -5    4.71    2.94
   6  -8  -5    2.09    2.19
   6   8   5    5.39    3.16
   6  -8   5    3.52    2.84
   6  -8   5    5.28    2.91
  -6   9  -5    3.34    2.42
  -6  -9   5    3.49    2.90
   6   9  -5    2.68    2.37
   6  -9  -5    2.28    2.52
   6   9   5    3.41    3.07
   6  -9   5   -0.34    2.47
   6  -9   5    1.57    2.57
  -6  10  -5    1.22    1.84
  -6 -10   5    2.01    2.53
   6  10  -5    0.90    1.96
   6 -10  -5    1.29    2.34
   6  10   5    0.66    2.07
   6 -10   5   -2.57    1.98
   6 -10   5    0.40    2.37
  -6  11  -5   -0.22    1.91
  -6 -11   5   -0.29    2.37
   6  11  -5   -0.43    1.88
   6 -11  -5    3.51    2.71
   6  11   5    0.22    2.29
   6 -11   5    0.71    2.96
   6 -11   5   -0.83    2.38
  -6 -12   5   -1.17    3.20
   6  12  -5    1.31    2.19
   6 -12  -5    0.28    2.48
   6  12   5   -0.90    2.17
   6 -12   5    0.01    2.86
   6 -12   5    1.84    2.70
   6  13  -5    0.95    2.37
   6 -13  -5    2.75    2.52
   6  13   5    2.28    3.01
   6 -13   5    0.68    3.05
   6 -13   5    4.62    3.44
   6   0  -6    0.64    1.88
   6   0   6   -0.86    1.63
   6   0   6    2.12    2.14
   6   1  -6    0.15    1.70
   6  -1  -6    1.12    1.98
   6   1   6    0.16    1.85
   6   1   6    0.33    1.99
   6  -1   6    2.70    2.43
   6  -1   6    0.19    1.98
   6   2  -6    8.48    3.32
   6  -2  -6    9.01    3.52
   6   2   6   11.57    3.73
   6   2   6    8.49    3.14
   6  -2   6   10.28    3.62
   6  -2   6   10.29    3.33
   6   3  -6    4.34    2.68
   6  -3  -6    3.09    2.25
   6   3   6    6.82    2.89
   6   3   6    4.91    2.66
   6  -3   6    3.09    2.75
   6  -3   6    2.55    2.32
   6   4  -6   10.92    3.70
   6  -4  -6   12.60    4.06
   6   4   6   15.45    4.05
   6   4   6   10.13    3.70
   6  -4   6   11.25    4.18
  -6   5  -6    1.39    1.92
   6   5  -6    0.30    1.94
   6  -5  -6    1.37    1.99
   6   5   6    0.07    2.04
   6  -5   6    1.47    2.52
  -6   6  -6    1.97    2.28
   6   6  -6    1.97    2.18
   6  -6  -6   -0.62    1.43
   6   6   6    0.85    2.11
   6  -6   6    1.02    2.32
   6  -6   6    1.74    2.36
  -6   7  -6    2.98    2.41
   6   7  -6    1.90    2.33
   6  -7  -6    2.25    2.46
   6   7   6    1.07    2.32
   6  -7   6    5.32    3.42
   6  -7   6    4.02    2.88
  -6   8  -6    0.10    1.87
   6   8  -6    2.66    2.59
   6  -8  -6    1.52    2.19
   6   8   6    2.19    2.38
   6  -8   6    3.08    3.23
   6  -8   6    2.06    2.61
  -6   9  -6    3.34    2.50
  -6  -9   6    3.09    3.14
   6  -9  -6    7.61    3.61
   6   9   6    5.70    3.41
   6  -9   6    5.21    3.50
   6  -9   6    8.90    3.72
  -6  10  -6    1.06    2.11
  -6 -10   6    1.13    2.60
   6 -10  -6    1.51    2.52
   6  10   6    6.92    3.54
   6 -10   6    3.38    3.06
   6 -10   6    5.75    3.49
  -6  11  -6   -2.12    1.56
  -6 -11   6    0.61    2.55
   6 -11  -6   -1.72    2.18
   6  11   6    0.67    2.59
   6 -11   6   -0.20    2.84
   6 -11   6    0.23    2.39
  -6  12  -6    0.43    2.36
  -6 -12   6   -2.62    2.85
   6 -12  -6    0.57    2.39
   6  12   6    0.28    2.55
   6 -12   6    1.96    3.20
   6 -12   6    1.07    2.89
   6   0  -7    0.38    1.67
   6   0   7    0.41    1.87
   6   0   7    0.02    1.86
   6   1  -7    2.03    2.28
   6  -1  -7    0.29    1.74
   6   1   7    0.92    2.29
   6   1   7    2.94    2.38
   6  -1   7    0.61    2.03
   6  -1   7    0.56    1.90
   6   2  -7    0.43    1.78
   6  -2  -7    0.49    1.81
   6   2   7    0.32    1.96
   6   2   7    1.56    2.09
   6  -2   7    0.42    2.36
   6  -2   7    0.95    2.10
   6   3  -7    0.36    2.15
   6  -3  -7    0.03    1.71
   6   3   7   -0.33    1.83
   6   3   7    1.44    2.33
   6  -3   7   -0.57    2.08
   6  -3   7    2.59    2.42
   6   4  -7    0.36    1.94
   6  -4  -7    0.44    1.76
   6   4   7    1.88    2.39
   6  -4   7    0.16    2.33
  -6   5  -7    1.11    2.10
   6   5  -7    2.14    2.72
   6  -5  -7    0.38    1.93
   6   5   7    1.67    2.47
   6  -5   7    2.87    3.13
  -6   6  -7    0.95    2.26
   6   6  -7    0.02    2.43
   6  -6  -7    0.78    2.01
   6   6   7   -0.19    2.00
   6  -6   7    3.50    2.95
  -6   7  -7    3.02    2.41
   6   7  -7   -0.94    2.15
   6  -7  -7    0.32    1.98
   6   7   7    0.74    2.57
   6  -7   7    1.48    2.89
  -6   8  -7   -1.28    1.75
   6  -8  -7    0.07    1.61
   6   8   7   -0.04    2.17
   6  -8   7    3.14    3.26
   6  -8   7   -1.23    2.04
  -6   9  -7   -0.30    2.17
  -6  -9   7    1.73    3.02
   6  -9  -7    0.50    2.19
   6   9   7   -0.37    1.87
   6  -9   7    1.09    2.87
   6  -9   7    2.59    2.92
  -6  10  -7    0.78    2.15
  -6 -10   7   -0.84    2.50
   6 -10  -7   -0.55    1.94
   6  10   7   -0.24    2.41
   6 -10   7   -0.02    2.89
   6 -10   7    2.54    3.23
   6   0  -8    1.04    2.36
   6   0   8    2.96    2.63
   6   0   8    1.29    2.19
   6   1  -8    3.92    2.84
   6  -1  -8    2.92    2.50
   6   1   8    1.27    2.26
   6   1   8    3.65    2.78
   6  -1   8    2.00    2.65
   6  -1   8    1.97    2.64
   6   2  -8    0.60    2.24
   6  -2  -8   -1.13    1.55
   6   2   8   -0.43    1.69
   6   2   8    0.93    2.17
   6  -2   8    1.35    2.65
   6  -2   8   -0.10    1.95
   6   3  -8   -0.95    1.68
   6  -3  -8    0.10    1.98
   6   3   8    3.91    2.93
   6  -3   8    2.20    2.75
   6  -3   8   -0.14    1.75
   6   4  -8    1.40    2.51
   6  -4  -8    2.11    2.26
   6   4   8    3.22    2.58
   6  -4   8    4.32    3.42
  -6   5  -8    0.89    2.20
   6   5  -8    1.59    2.40
   6  -5  -8    0.00    1.97
   6   5   8    1.51    2.38
   6  -5   8   -1.04    2.17
  -6   6  -8    1.34    2.16
   6   6  -8    0.32    2.20
   6  -6  -8    2.70    2.51
   6   6   8    0.41    1.95
   6  -6   8    1.24    2.96
  -6   7  -8   -0.86    1.95
   6   7  -8   -1.26    2.22
   6  -7  -8   -0.85    2.01
   6   7   8    0.87    2.44
   6  -7   8   -1.87    2.32
  -6   8  -8    0.90    2.19
  -6  -8   8    1.06    2.70
   6  -8  -8    1.64    2.79
   6   8   8    0.53    2.36
   6  -8   8    0.95    3.19
   6   0  -9   -0.39    1.83
   6   0   9   -1.81    2.01
   6   0   9    1.30    2.47
   6   1  -9    0.25    2.08
   6  -1  -9   -0.98    2.06
   6   1   9    0.71    2.32
   6   1   9    0.85    2.32
   6  -1   9   -2.23    2.10
   6  -1   9    1.22    2.71
   6   2  -9    3.61    2.85
   6  -2  -9    1.60    2.50
   6   2   9    0.41    2.24
   6  -2   9    0.76    2.76
   6  -2   9   -0.10    2.18
   6   3  -9    2.16    2.80
   6  -3  -9    0.00    2.27
   6   3   9   -0.44    2.07
   6  -3   9   -1.06    2.17
   6  -3   9   -0.10    2.05
   6   4  -9    0.70    2.34
   6  -4  -9   -0.83    2.00
   6   4   9    2.34    2.97
   6  -4   9    1.85    3.20
   6  -4   9    3.62    2.76
   6   5  -9    0.25    2.47
   6  -5  -9    0.37    2.42
   6   5   9   -1.58    2.04
   6  -5   9    1.82    3.15
  -6   6  -9    0.01    2.00
   6   6   9   -0.47    2.49
   6  -6   9    0.40    3.20
   7   0   0    0.44    1.76
   7   0   0    0.84    1.59
   7   1   0    6.89    2.76
   7   1   0   10.05    2.85
   7  -1   0    5.91    2.67
   7  -1   0    7.32    2.56
   7   2   0    5.16    2.76
   7   2   0    3.63    2.05
   7   2   0    4.78    2.22
   7  -2   0    5.73    2.69
   7  -2   0    5.63    2.56
   7   3   0    2.96    2.11
   7  -3   0    7.23    3.17
   7  -3   0    4.33    2.39
   7   4   0    1.42    1.89
   7  -4   0    0.11    1.82
   7  -4   0    4.50    2.48
   7   5   0    0.69    1.80
   7  -5   0   -0.64    1.70
   7  -5   0   -0.45    1.36
   7   6   0    9.81    3.40
   7  -6   0    7.09    3.08
   7  -6   0   11.79    3.73
   7   7   0    2.23    2.16
   7  -7   0    2.91    2.42
   7  -7   0    3.66    2.40
   7   8   0   -0.03    1.61
   7  -8   0    0.23    2.05
   7  -8   0    0.86    1.88
   7   9   0    0.66    1.93
   7  -9   0    3.32    2.48
   7  -9   0    3.11    2.59
   7  10   0    4.04    2.86
   7 -10   0    2.12    2.42
   7 -10   0    5.62    3.16
   7  11   0    4.33    2.99
   7 -11   0    1.94    2.40
   7 -11   0    0.87    2.22
   7  12   0   -1.89    1.86
   7 -12   0    1.86    2.48
   7  13   0    1.67    2.62
   7 -13   0   -0.28    2.14
   7   0  -1    0.15    1.49
   7   0  -1   -1.31    1.16
   7   0   1    0.72    1.59
   7   0   1   -1.15    1.19
   7   0   1   -0.16    1.50
   7   1  -1    2.58    1.95
   7  -1  -1    2.69    2.21
   7  -1  -1    2.57    2.11
   7   1   1    3.88    2.51
   7   1   1    4.87    2.19
   7   1   1    3.74    2.16
   7  -1   1    3.59    2.30
   7  -1   1    5.20    2.37
   7   2  -1   33.10    4.95
   7  -2  -1   35.23    5.62
   7  -2  -1   34.27    5.37
   7   2   1   26.80    5.01
   7   2   1   33.65    4.94
   7  -2   1   29.50    5.30
   7  -2   1   39.28    5.58
   7   3  -1    7.74    2.68
   7  -3  -1   10.20    3.60
   7  -3  -1    5.17    2.46
   7   3   1    7.56    3.15
   7   3   1    8.13    2.81
   7  -3   1    6.40    2.87
   7  -3   1    6.62    2.61
   7   4  -1   21.59    3.85
   7   4  -1   21.51    4.05
   7  -4  -1   22.72    5.14
   7  -4  -1   23.18    4.75
   7   4   1   19.16    4.34
   7   4   1   15.76    3.67
   7  -4   1   18.60    4.61
   7  -4   1   15.03    3.73
   7   5  -1    0.66    1.63
   7  -5  -1    0.85    1.93
   7  -5  -1    0.85    1.90
   7   5   1    1.24    1.81
   7  -5   1    1.65    1.92
   7  -5   1    2.04    2.16
   7   6  -1    2.62    2.04
   7  -6  -1    4.81    2.76
   7  -6  -1    4.15    2.60
   7   6   1    1.84    2.25
   7  -6   1    3.29    2.45
   7  -6   1    2.42    2.25
   7   7  -1    3.44    2.16
   7  -7  -1    2.58    2.37
   7  -7  -1    2.12    2.26
   7   7   1    1.55    2.07
   7  -7   1    0.00    1.93
   7  -7   1    1.47    2.07
   7   8  -1    4.85    2.76
   7  -8  -1   13.20    4.02
   7  -8  -1    5.78    2.90
   7   8   1    7.50    3.28
   7  -8   1    7.84    3.41
   7  -8   1   10.08    3.55
   7   9  -1    6.74    3.15
   7  -9  -1    6.67    3.02
   7  -9  -1    5.68    3.06
   7   9   1    2.87    2.55
   7  -9   1    5.43    3.01
   7  -9   1    0.67    2.06
   7  10  -1    9.88    3.64
   7 -10  -1   11.28    3.74
   7 -10  -1    6.88    3.49
   7  10   1    7.23    3.31
   7 -10   1   11.54    4.03
   7 -10   1   14.05    4.51
   7  11  -1    1.73    2.34
   7 -11  -1   -0.18    2.10
   7  11   1   -2.24    1.83
   7 -11   1    1.52    2.45
   7 -11   1   -0.36    1.98
   7  12  -1    0.91    2.06
   7 -12  -1   -0.37    2.01
   7  12   1   -0.84    2.33
   7 -12   1    0.87    2.51
   7 -12   1    0.08    2.35
   7  13  -1   -0.10    2.22
   7 -13  -1   -1.03    2.19
   7  13   1   -1.17    2.47
   7 -13   1    1.49    2.87
   7   0  -2   -0.93    1.22
   7   0   2    0.31    1.57
   7   0   2   -0.98    1.42
   7   1  -2   30.71    5.11
   7  -1  -2   25.98    4.88
   7   1   2   31.82    5.78
   7   1   2   26.22    4.48
   7  -1   2   22.25    4.67
   7  -1   2   26.22    4.30
   7  -1   2   27.51    4.57
   7   2  -2   11.37    3.28
   7  -2  -2   16.73    3.98
   7   2   2   15.47    3.98
   7   2   2   12.35    3.33
   7  -2   2   14.84    4.11
   7  -2   2   18.29    3.95
   7  -2   2   17.06    3.66
   7   3  -2   -0.15    1.43
   7  -3  -2    0.07    1.74
   7  -3  -2    0.77    1.69
   7   3   2    1.68    1.83
   7   3   2    1.88    1.80
   7  -3   2   -0.95    1.43
   7  -3   2    1.56    1.83
   7   4  -2    1.56    1.84
   7  -4  -2    0.22    1.58
   7  -4  -2    1.22    1.85
   7   4   2   -0.27    1.56
   7   4   2    0.86    1.98
   7  -4   2   -0.31    1.56
   7  -4   2    1.66    1.76
   7   5  -2    7.68    2.82
   7  -5  -2    4.11    2.57
   7  -5  -2    6.12    2.91
   7   5   2    4.53    2.68
   7   5   2    6.76    3.07
   7  -5   2    5.50    3.02
   7  -5   2    7.52    2.88
   7  -6  -2    0.75    2.00
   7  -6  -2    1.35    2.01
   7   6   2    1.03    2.10
   7  -6   2    3.15    2.54
   7  -6   2    2.67    2.35
   7   7  -2    0.57    1.70
   7  -7  -2   -0.50    1.62
   7  -7  -2    1.36    1.92
   7   7   2   -0.13    1.73
   7  -7   2   -0.43    1.72
   7  -7   2    1.34    2.13
   7   8  -2    0.57    1.79
   7  -8  -2    1.98    2.13
   7  -8  -2   -0.92    1.60
   7   8   2    1.41    2.36
   7  -8   2    0.57    2.07
   7  -8   2   -0.56    1.89
   7   9  -2    0.50    1.99
   7  -9  -2    0.33    2.11
   7  -9  -2    1.70    2.35
   7   9   2    1.35    2.23
   7  -9   2   -0.95    1.71
   7  -9   2    1.75    2.44
   7  10  -2    3.90    2.82
   7 -10  -2    8.21    3.41
   7 -10  -2    6.03    3.41
   7  10   2    5.20    3.29
   7 -10   2   10.14    3.68
   7 -10   2    8.81    3.70
   7  11  -2    2.18    2.49
   7 -11  -2    0.82    2.23
   7  11   2    0.50    2.42
   7 -11   2    0.25    2.22
   7 -11   2    2.27    2.68
   7  12  -2    1.14    2.45
   7 -12  -2    1.01    2.34
   7  12   2    1.19    2.57
   7 -12   2    2.13    2.59
   7 -12   2    1.54    2.70
   7  13  -2   -0.44    2.42
   7 -13  -2    2.96    2.94
   7  13   2    0.34    2.72
   7 -13   2    1.85    2.63
   7 -13   2    1.00    2.98
   7   0  -3    0.98    1.76
   7   0   3   -0.47    1.71
   7   0   3    0.63    1.85
   7   1  -3   16.86    4.06
   7  -1  -3   16.43    4.01
   7   1   3   14.27    4.02
   7   1   3   16.53    3.86
   7  -1   3   12.63    3.85
   7  -1   3   13.33    3.51
   7   2  -3    4.88    2.53
   7  -2  -3    1.67    1.84
   7   2   3    2.75    2.09
   7   2   3    1.90    2.29
   7  -2   3    1.98    2.32
   7  -2   3    2.46    2.06
   7   3  -3    6.65    2.82
   7  -3  -3    6.06    2.75
   7   3   3    1.77    1.96
   7   3   3    4.17    2.70
   7  -3   3    1.52    1.98
   7  -3   3    3.96    2.30
   7  -3   3    4.25    2.24
   7   4  -3    4.47    2.62
   7  -4  -3    6.03    2.67
   7   4   3    7.58    3.05
   7   4   3    5.07    2.75
   7  -4   3    5.19    2.60
   7  -4   3    6.56    2.66
   7  -4   3    7.17    2.75
   7   5  -3    2.28    2.10
   7  -5  -3    2.39    2.15
   7   5   3    2.44    2.19
   7   5   3    3.47    2.47
   7  -5   3   -0.03    2.10
   7  -5   3    4.50    2.51
   7   6  -3    5.70    2.64
   7  -6  -3    1.88    2.25
   7   6   3    3.28    2.44
   7   6   3    5.36    3.07
   7  -6   3    2.29    2.52
   7  -6   3    7.28    2.92
   7   7  -3    3.26    2.33
   7  -7  -3    2.75    2.41
   7   7   3    2.03    2.32
   7  -7   3    2.06    2.67
   7  -7   3    2.85    2.56
   7  -8  -3    4.95    2.65
   7   8   3    2.74    2.37
   7  -8   3    1.54    2.51
   7  -8   3    1.98    2.21
   7   9  -3    1.19    1.93
   7  -9  -3    4.70    3.04
   7   9   3    2.34    2.56
   7  -9   3    3.08    2.93
   7  -9   3    3.90    2.76
   7  10  -3   -0.52    1.57
   7 -10  -3    1.50    2.07
   7  10   3    0.60    2.39
   7 -10   3    0.16    2.43
   7 -10   3    1.31    2.36
   7  11  -3    3.43    2.67
   7 -11  -3    0.02    2.06
   7  11   3    3.10    2.95
   7 -11   3    1.43    2.76
   7 -11   3    2.47    2.84
   7  12  -3   -0.09    2.59
   7 -12  -3    1.84    2.57
   7  12   3    0.76    2.60
   7 -12   3    0.77    2.81
   7 -12   3    0.27    2.53
   7   0  -4    0.22    1.54
   7   0   4    0.03    1.64
   7   0   4    1.58    2.07
   7   1  -4   -0.75    1.51
   7  -1  -4    1.95    1.91
   7   1   4    1.34    1.99
   7   1   4    0.88    1.99
   7  -1   4    1.45    2.21
   7  -1   4    1.23    1.84
   7   2  -4   11.92    3.85
   7  -2  -4    7.42    3.27
   7   2   4    7.99    3.02
   7   2   4    9.50    3.42
   7  -2   4    7.63    3.32
   7  -2   4    6.39    2.81
   7   3  -4    8.57    3.27
   7  -3  -4    6.21    2.97
   7   3   4   10.86    3.63
   7   3   4    9.21    3.33
   7  -3   4    8.09    3.58
   7  -3   4   12.12    3.48
   7   4  -4    5.74    2.87
   7  -4  -4    4.21    2.52
   7   4   4    5.80    2.91
   7   4   4    4.49    2.77
   7  -4   4    3.36    2.57
   7  -4   4    8.07    3.11
   7  -4   4    7.41    2.96
   7   5  -4    4.49    2.71
   7  -5  -4    6.57    2.98
   7   5   4    9.78    3.40
   7   5   4    7.49    3.07
   7  -5   4    7.11    3.63
   7  -5   4   11.37    3.60
   7  -5   4   12.77    3.63
   7   6  -4    4.75    2.61
   7  -6  -4    5.12    2.85
   7   6   4    6.77    2.88
   7   6   4    5.51    3.02
   7  -6   4    4.64    3.05
   7  -6   4    5.44    2.82
   7   7  -4    3.18    2.41
   7  -7  -4    0.61    1.97
   7   7   4    4.67    3.10
   7  -7   4    0.01    1.98
   7  -7   4    2.55    2.32
   7   8  -4    5.05    2.85
   7  -8  -4    5.98    3.12
   7   8   4    5.24    3.32
   7  -8   4    5.96    3.46
   7  -8   4    9.41    3.77
   7  -9  -4    2.69    2.66
   7   9   4    3.31    2.63
   7  -9   4    0.81    2.54
   7  -9   4    0.50    2.20
   7 -10  -4    1.99    2.32
   7  10   4   -0.29    2.12
   7 -10   4    1.72    2.75
   7 -10   4    2.32    2.61
   7 -11  -4    1.61    2.35
   7  11   4   -0.84    2.60
   7 -11   4   -1.38    2.37
   7 -11   4    3.28    2.85
   7  12  -4    0.52    2.30
   7 -12  -4   -0.70    2.23
   7  12   4   -1.28    2.41
   7 -12   4    0.06    2.70
   7 -12   4    0.23    2.32
   7   0  -5   -0.28    1.74
   7   0   5    0.02    1.53
   7   0   5    0.36    1.99
   7   1  -5   -0.13    1.84
   7  -1  -5    1.29    1.83
   7   1   5    1.56    2.31
   7   1   5    2.36    2.28
   7  -1   5   -0.42    1.88
   7  -1   5    1.46    2.38
   7   2  -5    0.77    1.83
   7  -2  -5    0.86    1.79
   7   2   5   -0.33    1.59
   7   2   5    0.28    1.90
   7  -2   5   -0.18    1.95
   7  -2   5    1.93    2.21
   7   3  -5    5.21    2.70
   7  -3  -5    7.40    3.17
   7   3   5    8.99    3.41
   7   3   5    9.34    3.64
   7  -3   5    9.66    3.72
   7  -3   5    9.87    3.59
   7   4  -5    1.22    2.11
   7  -4  -5    1.50    2.04
   7   4   5    7.70    3.09
   7   4   5    3.03    2.54
   7  -4   5    5.59    3.20
   7  -4   5    5.56    2.95
   7   5  -5    1.80    2.21
   7  -5  -5    0.46    1.99
   7   5   5    1.48    2.19
   7   5   5    0.43    2.28
   7  -5   5   -0.78    2.20
   7  -5   5    3.77    2.56
   7   6  -5    1.80    2.30
   7  -6  -5    0.38    2.00
   7   6   5    2.64    2.50
   7  -6   5    0.59    2.31
   7  -6   5    4.53    2.87
  -7   7  -5    1.84    2.01
   7   7  -5    1.08    2.20
   7  -7  -5   -1.06    1.62
   7   7   5    0.12    2.33
   7  -7   5    3.13    2.89
   7  -7   5    2.13    2.40
   7   8  -5    3.20    2.79
   7  -8  -5    3.73    2.84
   7   8   5    2.01    2.57
   7  -8   5    3.76    3.25
   7  -8   5    6.10    3.24
   7  -9  -5   -1.11    2.01
   7   9   5    1.86    2.53
   7  -9   5    0.28    2.37
   7  -9   5    0.91    2.53
  -7 -10   5    4.07    3.10
   7 -10  -5    1.77    2.78
   7  10   5   -0.40    2.40
   7 -10   5    3.08    3.28
   7 -10   5    5.02    3.25
   7 -11  -5   -0.90    2.03
   7  11   5    0.75    2.43
   7 -11   5    0.10    2.82
   7 -11   5    2.41    2.78
   7   0  -6   -0.21    1.71
   7   0   6    1.67    2.37
   7   0   6    0.78    2.26
   7   1  -6    3.95    2.75
   7  -1  -6    7.92    3.28
   7   1   6    4.74    2.82
   7   1   6    6.18    3.33
   7  -1   6    9.50    4.00
   7  -1   6    5.73    3.07
   7   2  -6    2.58    2.37
   7  -2  -6    0.30    1.93
   7   2   6    2.69    2.39
   7   2   6    1.45    2.41
   7  -2   6    3.01    2.71
   7  -2   6    2.42    2.47
   7   3  -6    0.57    2.22
   7  -3  -6    1.91    2.31
   7   3   6    2.51    2.42
   7   3   6    3.27    2.58
   7  -3   6    2.27    2.87
   7  -3   6    0.44    2.08
   7   4  -6    0.60    2.29
   7  -4  -6    1.62    2.22
   7   4   6    0.45    1.93
   7   4   6    0.83    2.16
   7  -4   6    2.80    2.69
   7  -4   6    2.83    2.55
   7   5  -6    0.57    1.77
   7  -5  -6    1.07    2.38
   7   5   6   -0.49    2.02
   7  -5   6   -0.32    2.12
   7  -5   6    1.00    2.16
   7   6  -6    2.42    2.64
   7  -6  -6    1.87    2.39
   7   6   6    1.68    2.38
   7  -6   6    1.57    2.75
  -7   7  -6    3.52    2.61
   7   7  -6    2.52    2.57
   7  -7  -6    0.22    2.12
   7   7   6   -0.26    2.16
   7  -7   6    0.61    2.32
  -7   8  -6    3.67    2.87
   7   8  -6    0.85    2.69
   7  -8  -6    3.75    2.98
   7   8   6    1.72    2.82
   7  -8   6   -0.03    2.25
   7  -8   6    2.64    3.04
  -7   9  -6   -1.31    1.95
  -7  -9   6    1.42    2.71
   7  -9  -6    0.57    2.38
   7   9   6   -0.39    2.56
   7  -9   6   -0.74    2.09
   7  -9   6   -0.10    2.53
   7   0  -7   -0.63    1.74
   7   0   7   -0.43    2.36
   7   0   7    0.10    2.14
   7   1  -7    0.19    1.96
   7  -1  -7    1.63    2.38
   7   1   7   -0.54    2.09
   7   1   7    1.12    2.61
   7  -1   7   -1.37    1.92
   7  -1   7   -0.30    2.16
   7   2  -7    2.92    2.52
   7  -2  -7   -0.96    1.68
   7   2   7    0.42    2.02
   7   2   7    0.73    2.11
   7  -2   7   -0.69    2.31
   7  -2   7   -0.69    1.73
   7   3  -7    0.98    2.37
   7  -3  -7   -0.75    1.98
   7   3   7   -0.48    2.05
   7   3   7   -0.02    2.13
   7  -3   7    1.63    2.82
   7  -3   7    1.34    2.26
   7   4  -7    2.56    2.62
   7  -4  -7    0.35    2.19
   7   4   7    2.02    2.71
   7  -4   7    1.70    2.73
   7  -4   7   -1.08    2.12
   7   5  -7   -1.32    2.19
   7  -5  -7    0.01    1.90
   7   5   7    0.59    2.63
   7  -5   7    3.05    2.71
   7  -5   7    1.68    2.50
   7   6  -7    1.76    2.95
   7  -6  -7    3.58    2.79
   7   6   7    2.05    2.74
   7  -6   7    1.60    2.79
  -7   7  -7    1.94    2.29
   7   7  -7   -0.07    2.35
   7  -7  -7   -1.56    1.84
   7   7   7    1.68    2.82
   7  -7   7   -0.40    2.65
  -7   8  -7    2.36    2.62
   7   8  -7   -2.44    2.20
   7  -8  -7    2.59    2.98
   7   8   7    2.23    2.64
   7  -8   7    1.44    3.09
   7   0  -8    2.20    2.43
   7   0   8    0.93    2.59
   7   0   8    0.53    2.29
   7   1  -8    0.92    2.38
   7  -1  -8   -0.33    2.01
   7   1   8   -1.18    2.40
   7   1   8    1.72    2.68
   7  -1   8   -0.18    2.31
   7  -1   8   -0.26    2.22
   7   2  -8    2.86    2.90
   7  -2  -8    0.87    2.12
   7   2   8    1.39    2.67
   7   2   8   -0.25    2.40
   7  -2   8    0.90    2.60
   7  -2   8    0.65    2.40
   7   3  -8    0.99    2.29
   7  -3  -8    1.55    2.62
   7   3   8    2.71    2.99
   7  -3   8    0.54    2.47
   7  -3   8    4.84    2.99
   7   4  -8    2.46    3.00
   7  -4  -8   -0.29    1.95
   7   4   8    0.08    2.45
   7  -4   8    4.55    3.41
   7  -4   8    2.61    2.86
   7   5  -8   -1.42    2.20
   7  -5  -8    0.76    2.45
   7   5   8   -1.07    2.31
   7  -5   8   -0.45    2.72
   7  -5   8   -0.94    2.32
   8   0   0    8.84    3.44
   8   0   0   10.14    3.40
   8   1   0    0.95    2.18
   8  -1   0    0.26    1.79
   8  -1   0    1.86    2.04
   8  -2   0    0.21    1.96
   8  -2   0    0.35    1.60
   8  -3   0    3.75    2.50
   8  -3   0    2.62    2.35
   8  -4   0   -0.15    1.80
   8  -4   0    0.20    1.84
   8  -5   0    0.69    1.87
   8  -5   0   -0.26    2.01
   8  -6   0    2.24    2.47
   8  -6   0   -0.78    1.61
   8   7   0    0.79    2.15
   8  -7   0    1.18    2.22
   8  -7   0    1.04    2.12
   8   8   0   -1.13    1.81
   8  -8   0    0.72    2.44
   8  -8   0    0.26    2.03
   8   9   0    2.40    2.80
   8  -9   0    2.63    2.84
   8  -9   0    2.75    2.65
   8  10   0   -0.97    2.11
   8 -10   0   -0.02    2.18
   8 -10   0    1.33    2.61
   8  11   0    1.02    2.73
   8 -11   0    0.67    2.67
   8 -11   0    2.01    2.70
   8   0  -1    2.74    2.06
   8   0   1    0.75    1.93
   8   1  -1   -0.30    1.58
   8  -1  -1    1.06    2.07
   8  -1  -1   -0.91    1.65
   8   1   1    0.73    1.79
   8  -1   1   -0.22    1.51
   8   2  -1    2.80    2.33
   8  -2  -1    1.66    2.34
   8  -2  -1   -0.11    1.68
   8   2   1    0.81    1.93
   8  -2   1    0.60    2.10
   8  -2   1    3.35    2.23
   8  -3  -1   -1.94    1.71
   8  -3  -1    2.53    2.27
   8   3   1    1.13    2.07
   8  -3   1    0.56    1.73
   8  -3   1   -0.16    1.67
   8  -4  -1    5.16    2.97
   8  -4  -1    3.44    2.69
   8   4   1    5.40    2.70
   8  -4   1    4.36    2.88
   8  -4   1    6.62    3.06
   8  -5  -1    0.88    2.09
   8  -5  -1    1.17    2.10
   8   5   1    0.03    2.01
   8  -5   1    1.25    2.10
   8  -5   1    0.70    2.04
   8  -6  -1    0.98    1.97
   8  -6  -1    1.18    2.10
   8   6   1    0.54    2.00
   8  -6   1    3.10    2.45
   8  -6   1    0.11    2.02
   8  -7  -1    0.82    2.17
   8  -7  -1    0.05    1.75
   8   7   1    0.12    1.91
   8  -7   1    3.05    2.69
   8  -7   1    2.63    2.61
   8  -8  -1    2.93    2.75
   8  -8  -1    0.29    2.34
   8   8   1    4.01    2.98
   8  -8   1    3.51    2.78
   8  -8   1    0.88    2.20
   8   9  -1    0.22    2.17
   8  -9  -1    1.62    2.38
   8  -9  -1    2.08    2.61
   8   9   1   -1.26    2.16
   8  -9   1   -0.44    2.21
   8  -9   1    0.35    2.26
   8  10  -1    1.29    2.46
   8 -10  -1    3.46    2.73
   8 -10  -1    2.90    2.78
   8  10   1    0.19    2.43
   8 -10   1    1.83    2.93
   8 -10   1    4.02    2.91
   8  11  -1    1.70    2.41
   8 -11  -1    2.27    2.83
   8  11   1   -1.60    2.26
   8 -11   1    1.78    2.97
   8 -11   1    1.61    2.70
   8   0  -2    4.99    2.81
   8   0   2    2.50    2.57
   8   1  -2    4.56    2.48
   8  -1  -2    3.78    2.61
   8   1   2    3.05    2.47
   8  -1   2    4.06    2.63
   8   2  -2    1.95    2.04
   8  -2  -2    2.74    2.30
   8   2   2    2.98    2.30
   8   2   2    0.95    2.02
   8  -2   2    2.39    2.48
   8   3  -2    6.98    2.94
   8  -3  -2    5.57    2.91
   8   3   2    5.44    3.01
   8   3   2    8.42    3.19
   8  -3   2    8.09    3.67
   8  -3   2    7.65    3.15
   8  -4  -2    3.84    2.61
   8   4   2    6.20    3.02
   8   4   2    5.25    2.90
   8  -4   2    3.84    2.61
   8  -4   2    2.36    2.41
   8  -5  -2    1.93    2.36
   8  -5  -2    1.62    2.13
   8   5   2   -0.87    1.72
   8  -5   2    0.95    2.20
   8  -5   2    1.51    2.28
   8  -6  -2    0.55    2.07
   8  -6  -2   -0.63    1.85
   8   6   2   -0.40    1.84
   8  -6   2   -0.90    1.97
   8  -6   2    0.33    2.00
   8  -7  -2    0.70    2.26
   8  -7  -2   -0.47    1.82
   8   7   2    0.00    2.08
   8  -7   2    0.84    2.09
   8  -7   2    0.81    1.99
   8  -8  -2    0.91    2.61
   8  -8  -2    3.04    2.70
   8   8   2    0.72    2.38
   8  -8   2    1.36    2.56
   8  -8   2    2.26    2.70
   8  -9  -2    6.36    3.52
   8  -9  -2    3.28    2.76
   8   9   2    2.79    2.72
   8  -9   2    3.21    2.83
   8  -9   2    4.88    3.12
   8 -10  -2    2.27    2.64
   8  10   2    0.59    2.33
   8 -10   2   -0.08    2.15
   8 -10   2    0.88    2.53
   8   0  -3    0.44    1.90
   8   0   3    0.82    1.98
   8   0   3   -0.32    1.85
   8   1  -3    1.11    2.28
   8  -1  -3    3.41    2.63
   8   1   3    0.54    2.02
   8   1   3    2.07    2.10
   8  -1   3    2.08    2.30
   8   2  -3    4.72    2.65
   8  -2  -3    4.84    2.69
   8   2   3    8.88    3.54
   8   2   3    5.69    2.98
   8  -2   3    5.93    3.17
   8   3  -3    1.95    2.23
   8  -3  -3    2.73    2.30
   8   3   3    2.41    2.28
   8   3   3    1.88    2.31
   8  -3   3    1.01    2.19
   8   4  -3    2.88    2.48
   8  -4  -3    2.02    2.20
   8   4   3    1.83    2.18
   8   4   3    6.42    2.97
   8  -4   3    0.59    2.05
   8   5  -3    1.52    2.32
   8  -5  -3    0.22    2.10
   8   5   3    2.31    2.25
   8   5   3    3.91    2.80
   8  -5   3    1.12    2.39
   8  -5   3    3.93    2.70
   8  -6  -3    4.58    2.93
   8   6   3    3.56    2.62
   8   6   3    3.86    2.75
   8  -6   3    0.12    2.22
   8  -6   3   -0.38    2.00
   8  -7  -3    1.39    2.28
   8   7   3   -1.70    2.04
   8  -7   3    1.26    2.35
   8  -7   3    2.26    2.41
   8  -8  -3    3.61    2.96
   8   8   3   -0.65    2.13
   8  -8   3    2.87    2.77
   8  -8   3    1.69    2.57
   8  -9  -3    1.11    2.34
   8   9   3   -1.60    2.09
   8  -9   3   -0.52    2.19
   8  -9   3    1.43    2.57
   8 -10  -3   -0.14    2.46
   8  10   3    1.45    2.71
   8 -10   3    2.10    2.76
   8 -10   3    1.57    2.69
   8   0  -4    1.07    1.96
   8   0   4    3.82    2.62
   8   0   4    3.48    2.71
   8   1  -4    0.99    2.07
   8  -1  -4    0.98    2.05
   8   1   4    2.23    2.40
   8   1   4    0.61    2.04
   8  -1   4   -0.63    1.73
   8  -1   4    0.56    2.06
   8   2  -4    5.12    3.04
   8  -2  -4    5.23    3.07
   8   2   4    4.00    2.89
   8   2   4    5.22    2.96
   8  -2   4    2.82    2.41
   8  -2   4    2.81    2.61
   8   3  -4    3.43    2.87
   8  -3  -4    0.44    2.22
   8   3   4    0.24    1.72
   8   3   4    2.61    2.70
   8  -3   4    1.97    2.53
   8   4  -4    1.30    2.34
   8  -4  -4    2.63    2.32
   8   4   4    2.56    2.39
   8   4   4    0.35    2.25
   8  -4   4   -0.04    2.03
   8   5  -4    2.65    2.68
   8  -5  -4    2.06    2.58
   8   5   4    3.50    2.73
   8   5   4   -0.95    2.11
   8  -5   4    1.45    2.25
   8   6  -4   -0.12    2.08
   8  -6  -4    0.59    2.20
   8   6   4    1.08    1.96
   8   6   4   -1.09    2.10
   8  -6   4   -0.45    1.93
   8  -7  -4    3.92    3.25
   8   7   4    1.61    2.51
   8  -7   4    3.57    2.99
   8  -7   4    2.17    2.51
   8  -8  -4    0.29    2.69
   8   8   4    1.46    2.67
   8  -8   4    4.16    3.24
   8  -8   4    6.71    3.61
   8  -9  -4    8.37    3.95
   8   9   4    2.76    3.23
   8  -9   4    4.52    3.33
   8  -9   4    9.73    4.26
   8   0  -5   -0.02    1.95
   8   0   5   -2.10    1.46
   8   0   5    4.07    2.76
   8   1  -5    2.36    2.58
   8  -1  -5    0.07    2.03
   8   1   5    0.98    2.17
   8   1   5    2.64    2.43
   8  -1   5   -0.20    2.18
   8  -1   5    1.08    2.25
   8   2  -5    2.13    2.54
   8  -2  -5    2.08    2.39
   8   2   5    3.88    2.62
   8   2   5    2.31    2.61
   8  -2   5    3.35    2.80
   8  -2   5    0.87    2.44
   8   3  -5    1.22    2.28
   8  -3  -5   -0.38    1.67
   8   3   5    1.35    2.18
   8   3   5    0.48    2.18
   8  -3   5    0.62    2.07
   8  -3   5    1.04    2.44
   8   4  -5    5.24    3.06
   8  -4  -5    1.33    2.22
   8   4   5    3.10    2.43
   8   4   5    4.08    3.19
   8  -4   5    4.58    3.25
   8  -4   5    2.93    2.94
   8   5  -5    1.54    2.79
   8  -5  -5    0.37    2.23
   8   5   5    2.07    2.35
   8   5   5    1.40    2.64
   8  -5   5    1.54    2.71
   8   6  -5   -0.20    2.36
   8  -6  -5    2.02    2.46
   8   6   5    1.81    2.77
   8  -6   5   -0.67    2.28
   8   7  -5    1.82    2.81
   8  -7  -5   -0.10    2.07
   8   7   5    3.66    3.02
   8  -7   5    3.26    3.27
   8  -8  -5    1.74    2.59
   8   8   5   -0.35    2.29
   8  -8   5    3.22    3.36
   8   0  -6    1.06    2.59
   8   0   6    3.97    3.00
   8   0   6   -0.25    2.08
   8   1  -6   -0.42    1.84
   8  -1  -6   -0.01    2.15
   8   1   6    1.67    2.40
   8   1   6    0.94    2.42
   8  -1   6    1.30    2.46
   8  -1   6    0.07    2.48
   8   2  -6   -0.82    1.94
   8  -2  -6    0.21    2.31
   8   2   6    3.06    2.58
   8   2   6   -1.49    2.07
   8  -2   6    0.55    2.32
   8  -2   6   -0.24    2.33
   8   3  -6    2.05    2.91
   8  -3  -6    0.15    2.10
   8   3   6    0.27    1.92
   8   3   6    0.68    2.44
   8  -3   6   -1.28    2.13
   8  -3   6   -0.29    2.17
   8   4  -6    1.94    2.72
   8  -4  -6    3.42    2.91
   8   4   6    3.54    3.06
   8   4   6    2.65    2.83
   8  -4   6    1.06    2.76
   8  -4   6   -0.04    2.40
   8   5  -6    1.59    2.52
   8  -5  -6    0.78    2.38
   8   5   6    0.40    2.56
   8  -5   6    0.67    2.60
   8  -5   6    0.42    2.60
   8   6  -6    0.60    2.65
   8  -6  -6    0.10    2.55
   8   6   6    0.03    2.37
   8  -6   6    3.04    3.23
   8   0  -7    0.91    2.56
   8   0   7    2.49    2.64
   8   0   7    0.47    2.30
   8   1  -7   -0.67    2.12
   8  -1  -7   -1.52    1.76
   8   1   7    0.59    2.43
   8   1   7    0.96    2.96
   8  -1   7    1.97    2.78
   8  -1   7   -0.51    2.50
   8   2  -7   -0.79    2.11
   8  -2  -7   -0.10    1.81
   8   2   7    0.80    2.46
   8   2   7    0.71    2.49
   8  -2   7   -1.38    2.14
   8  -2   7   -0.02    2.67
   8   3  -7   -0.65    2.38
   8  -3  -7    0.72    2.29
   8   3   7   -0.44    2.14
   8   3   7    1.20    2.82
   8  -3   7    1.06    2.86
   8  -3   7    1.23    2.71
   9   0   0    0.17    2.44
   9  -1   0    0.88    2.38
   9  -2   0    6.35    3.35
   9  -3   0   -0.49    1.82
   9  -3   0   -1.19    1.75
   9  -4   0   -0.02    2.07
   9  -4   0    2.79    2.66
   9  -5   0   -0.07    2.23
   9  -5   0    0.42    2.40
   9  -6   0    2.83    2.70
   9  -6   0    0.34    2.23
   9  -7   0    1.76    2.85
   9  -7   0    1.01    2.51
   9  -8   0    4.39    3.10
   9  -8   0    0.32    2.53
   9   0   1    1.79    2.38
   9  -1  -1    2.24    2.23
   9   1   1    1.96    2.45
   9  -1   1    0.76    2.38
   9  -2  -1    1.74    2.47
   9   2   1    4.82    3.10
   9  -2   1    1.93    2.46
   9  -3  -1    1.55    2.50
   9  -3  -1    1.12    2.27
   9  -3   1   -0.15    1.93
   9  -4  -1    2.92    2.80
   9  -4  -1    3.30    2.89
   9  -4   1    4.67    3.20
   9  -4   1    1.20    2.31
   9  -5  -1   -1.08    2.31
   9  -5  -1    0.05    2.26
   9  -5   1    3.10    2.90
   9  -5   1    1.09    2.26
   9  -6  -1   -1.63    1.83
   9  -6  -1    0.63    2.43
   9  -6   1    0.43    2.18
   9  -6   1    2.12    2.75
   9  -7  -1    0.87    2.47
   9  -7  -1    0.96    2.32
   9  -7   1    1.04    2.40
   9  -7   1    0.72    2.50
   9   0  -2    1.02    2.15
   9   0   2    0.16    2.20
   9   1  -2   -1.63    1.83
   9  -1  -2   -0.30    1.99
   9   1   2   -0.10    1.93
   9  -1   2    1.56    2.51
   9  -2  -2    1.46    2.26
   9   2   2    0.48    2.09
   9  -2   2    1.26    2.45
   9  -3  -2    1.37    2.61
   9   3   2    0.02    2.44
   9  -3   2    3.30    2.64
   9  -4  -2    0.09    2.13
   9  -4   2    6.91    3.57
   9  -5  -2    0.01    2.34
   9  -5   2   -0.49    2.04
   9  -6  -2   -0.84    2.03
   9  -6   2    0.94    2.44
   9  -6   2   -0.43    2.29
   9  -7  -2   -0.64    2.35
   9  -7   2    2.59    2.70
   9  -7   2    1.98    2.74
   9   0  -3   -1.14    1.88
   9   0   3    1.25    2.17
   9   1  -3    0.25    1.91
   9  -1  -3    2.55    2.62
   9   1   3    2.80    2.49
   9  -1   3    0.81    2.59
   9   2  -3    6.97    3.32
   9  -2  -3    7.62    3.70
   9   2   3    9.81    4.23
   9  -2   3   10.34    4.28
   9  -3  -3    2.68    2.66
   9   3   3   -0.67    1.83
   9  -3   3    2.16    2.65
   9  -4  -3    3.27    2.81
   9   4   3    1.55    2.65
   9  -4   3    1.05    2.40
   9  -5  -3    1.39    2.64
   9   5   3    0.68    2.22
   9   5   3    1.07    2.53
   9  -5   3    0.73    2.20
   9  -6  -3   -0.42    2.14
   9   6   3    1.35    2.46
   9  -6   3    1.36    2.37
   9   0  -4   -0.08    2.00
   9   0   4    1.68    2.43
   9   1  -4    0.79    2.54
   9  -1  -4   -0.41    2.19
   9   1   4    1.23    2.45
   9  -1   4   -0.69    2.04
   9   2  -4    0.50    2.08
   9  -2  -4    1.08    2.54
   9   2   4    1.35    2.51
   9  -2   4    0.21    2.33
   9   3  -4    3.13    2.97
   9  -3  -4    4.70    3.52
   9   3   4    4.94    3.41
   9   3   4    4.85    3.24
   9  -3   4    8.19    3.92
   9  -4  -4    0.67    2.53
   9   4   4    0.44    2.30
   9   4   4    2.71    2.94
   9  -4   4    3.77    3.15
   9  -5  -4    2.22    2.68
   9   5   4    1.90    2.54
   9   5   4    1.99    2.79
   9  -5   4   -0.76    2.13
   9   0  -5   -1.32    2.10
   9   0   5    1.42    2.55
   9   1  -5    1.43    2.74
   9  -1  -5    0.83    2.54
   9   1   5    0.83    2.13
   9   1   5    0.57    2.75
   9  -1   5   -0.36    2.15
   9   2   5    2.36    2.87
   9   2   5    5.45    3.57
   9  -2   5    0.36    2.43
   0   0   0    0.00    0.00
;
_shelx_hkl_checksum     146
_shelx_res_file
;
TITL [C12 H11 N O]  in Pna2(1)
CELL 0.71073   7.4385  14.3429   9.2255  90.000  90.000  90.000
ZERR    4.00   0.0008   0.0016   0.0010   0.000   0.000   0.000
LATT -1
SYMM -X, -Y, 0.5+Z
SYMM 0.5+X, 0.5-Y, Z
SYMM 0.5-X, 0.5+Y, 0.5+Z
SFAC C H N O
UNIT 48 44 4 4
ACTA
HTAB
EQIV $1  -x+1, -y+1, z-1/2
MPLA 6 N1 > C6
MPLA C9 > C14
HTAB O8 N1_$1
L.S. 5
BOND $H
FMAP 2
PLAN -5
omit -2 55
WGHT    0.030300
FVAR       0.57909
N1    3    0.437387    0.374630    0.853769    11.00000    0.05299    0.06148 =
         0.04876    0.00272    0.00138    0.00473
C2    1    0.430879    0.290183    0.915044    11.00000    0.06558    0.08431 =
         0.07139    0.02436    0.00835    0.01878
AFIX  43
H2    2    0.461649    0.285107    1.012432    11.00000   -1.20000
AFIX   0
C3    1    0.381878    0.211201    0.843306    11.00000    0.05889    0.05872 =
         0.11418    0.02928    0.01497    0.00623
AFIX  43
H3    2    0.379422    0.153999    0.890735    11.00000   -1.20000
AFIX   0
C4    1    0.336461    0.217746    0.700382    11.00000    0.05859    0.04872 =
         0.11247   -0.00807    0.00617    0.00447
AFIX  43
H4    2    0.302026    0.165107    0.648480    11.00000   -1.20000
AFIX   0
C5    1    0.342629    0.303943    0.634427    11.00000    0.05648    0.05653 =
         0.06154   -0.00473    0.00052    0.00786
AFIX  43
H5    2    0.311865    0.310353    0.537229    11.00000   -1.20000
AFIX   0
C6    1    0.394852    0.380376    0.714142    11.00000    0.03625    0.04631 =
         0.04756   -0.00039    0.00450    0.00580
C7    1    0.404597    0.476902    0.648158    11.00000    0.05000    0.05779 =
         0.04258   -0.00007    0.00522   -0.00298
AFIX  13
H7    2    0.502141    0.511605    0.694930    11.00000   -1.20000
AFIX   0
O8    4    0.447147    0.464574    0.500629    11.00000    0.08274    0.07411 =
         0.05300    0.00281    0.02599    0.00197
H8    2    0.473643    0.526144    0.459885    11.00000    0.11101
C9    1    0.229882    0.529936    0.669253    11.00000    0.04523    0.03906 =
         0.03835    0.00623    0.00171   -0.00355
C10   1    0.077130    0.504681    0.595184    11.00000    0.05946    0.04739 =
         0.06913   -0.00402   -0.01031   -0.00187
AFIX  43
H10   2    0.081660    0.454899    0.530696    11.00000   -1.20000
AFIX   0
C11   1   -0.081854    0.551490    0.614555    11.00000    0.05232    0.07209 =
         0.09000    0.01026   -0.00889    0.00033
AFIX  43
H11   2   -0.183699    0.533374    0.563314    11.00000   -1.20000
AFIX   0
C12   1   -0.090760    0.624436    0.708694    11.00000    0.06077    0.07076 =
         0.07211    0.01389    0.01051    0.01645
AFIX  43
H12   2   -0.198921    0.655744    0.722383    11.00000   -1.20000
AFIX   0
C13   1    0.057850    0.651432    0.782428    11.00000    0.09136    0.05701 =
         0.06075   -0.00475    0.00411    0.01839
AFIX  43
H13   2    0.051538    0.701718    0.845864    11.00000   -1.20000
AFIX   0
C14   1    0.220366    0.604314    0.763870    11.00000    0.06614    0.05353 =
         0.05118   -0.00124   -0.00882   -0.00215
AFIX  43
H14   2    0.321887    0.622961    0.815069    11.00000   -1.20000
AFIX   0
HKLF 4
REM  [C12 H11 N O]  in Pna2(1)
REM R1 =  0.0388 for    1190 Fo > 4sig(Fo)  and  0.0861 for all    2245 data
REM    131 parameters refined using      1 restraints
END
WGHT      0.0303      0.0000
REM Instructions for potential hydrogen bonds
HTAB O8 N1_$1
REM Highest difference peak  0.093,  deepest hole -0.124,  1-sigma level  0.026
Q1    1   0.5581  0.4982  0.6211  11.00000  0.05    0.09
Q2    1   0.5693  0.4831  0.5873  11.00000  0.05    0.08
Q3    1   0.5362  0.5577  0.7250  11.00000  0.05    0.08
Q4    1   0.1850  0.6828  0.6296  11.00000  0.05    0.08
Q5    1  -0.2826  0.6140  0.7165  11.00000  0.05    0.08
;
_shelx_res_checksum     23521
_shelxl_version_number         .2013
