# Supplementary material for: Crystal structure of phen­yl(pyridin-2-yl)methanol
Source: Acta Crystallogr Sect E Struct Rep Online. 2014 Aug 1;70(Pt 9):o947. doi: 10.1107/S1600536814016857 (PMC4186067; doi:10.1107/S1600536814016857)
Supplement: Supplementary file 2 [file e-70-0o947-Isup2.hkl]

#
# h,k,l, Fc-squared, Fo-squared, sigma(Fo-squared), status flag
#
data_I
_shelx_title ' [C12 H11 N O]  in Pna2(1)'
_shelx_refln_list_code          4
_shelx_F_calc_maximum       86.00
_exptl_crystal_F_000       392.00
_reflns_d_resolution_high  0.7698

loop_
 _space_group_symop_operation_xyz
 'x, y, z'
 '-x, -y, z+1/2'
 'x+1/2, -y+1/2, z'
 '-x+1/2, y+1/2, z+1/2'

_cell_length_a     7.4385
_cell_length_b    14.3429
_cell_length_c     9.2255
_cell_angle_alpha  90.000
_cell_angle_beta   90.000
_cell_angle_gamma  90.000

_shelx_F_squared_multiplier     1.000

loop_
 _refln_index_h
 _refln_index_k
 _refln_index_l
 _refln_F_squared_calc
 _refln_F_squared_meas
 _refln_F_squared_sigma
 _refln_observed_status
   2   0 -11         13.66         11.30         9.60 o
   0   1 -11          8.06         -2.83         5.96 o
   1   1 -11         14.57         10.97         8.05 o
   2   1 -11          5.26          4.08         5.12 o
   3   1 -11          0.16          2.41         5.24 o
   1   2 -11          1.76          0.11         4.45 o
   2   2 -11          0.29         -4.06         4.06 o
   3   2 -11          1.21         -0.78         3.97 o
   0   3 -11          0.10          0.86         6.38 o
   1   3 -11          5.79          5.19         4.90 o
   2   3 -11          9.97         16.91         6.91 o
   3   3 -11          0.17         -3.95         4.05 o
   1   4 -11          2.26          2.92         4.83 o
   2   4 -11          2.96          4.92         7.04 o
   3   4 -11          1.41         -2.00         4.59 o
   0   5 -11          1.18         -0.06         5.84 o
   1   5 -11          2.05          1.54         4.37 o
   2   5 -11          1.75          2.33         6.68 o
   1   6 -11          2.77         -1.19         4.03 o
   2   6 -11          4.13          4.56         7.60 o
   0   7 -11          1.84          4.95         7.40 o
   1   7 -11          1.22          3.84         5.35 o
   0   0 -10          0.28         11.66         7.28 o
   2   0 -10         28.25         31.52        11.03 o
   4   0 -10         16.50         10.14         8.92 o
   1   1 -10         10.74         12.01         4.56 o
   2   1 -10          1.47         -1.02         3.03 o
   3   1 -10          2.07         -0.09         4.36 o
   4   1 -10          0.09         -2.73         3.83 o
   5   1 -10          9.78          4.94         7.37 o
   0   2 -10         14.00         13.33         7.87 o
   1   2 -10         23.46         23.20         5.85 o
   2   2 -10         14.59         11.83         5.69 o
   3   2 -10          2.62         -1.67         3.27 o
   4   2 -10          0.30         -2.08         4.10 o
   5   2 -10          1.57          1.36         4.74 o
   1   3 -10          4.13          2.26         3.15 o
   2   3 -10          5.65          8.24         4.69 o
   3   3 -10          1.11          0.98         3.72 o
   4   3 -10          0.50         -1.69         3.39 o
   5   3 -10          5.50          0.74         5.56 o
   0   4 -10          0.99          9.69         7.63 o
   1   4 -10          4.45          7.29         4.66 o
   2   4 -10          3.97          3.51         3.54 o
   3   4 -10          6.37          6.14         4.85 o
   4   4 -10          7.09          5.11         4.23 o
   1   5 -10          1.79          2.49         4.15 o
   2   5 -10          0.77         -0.26         3.37 o
   3   5 -10          5.01          0.11         4.31 o
   4   5 -10          2.72          4.68         8.53 o
   0   6 -10          0.18          4.38         5.99 o
   1   6 -10          2.29         -2.26         3.63 o
   2   6 -10          0.60          3.28         4.76 o
   3   6 -10          3.74          4.19         4.70 o
   4   6 -10          1.02          1.90         5.01 o
   1   7 -10         10.39         14.09         6.20 o
   2   7 -10          0.30          1.69         4.43 o
   3   7 -10          1.74          0.81         3.96 o
   0   8 -10          2.64          5.28         7.25 o
   1   8 -10          1.52         -0.15         4.21 o
   2   8 -10          0.10          1.23         4.39 o
   3   8 -10          2.60          0.51         5.37 o
   1   9 -10          1.79          0.47         4.51 o
   2   9 -10          4.20          8.36         6.09 o
   0  10 -10          4.80          0.24         6.74 o
   1  10 -10          5.38          8.34         5.76 o
   2   0  -9         83.06         69.42         9.95 o
   4   0  -9         11.09          9.42         7.81 o
   6   0  -9          5.92         -1.16         5.46 o
   0   1  -9         41.08         42.28        10.02 o
   1   1  -9         18.07         19.74         3.96 o
   2   1  -9          1.80         -0.01         2.47 o
   3   1  -9         24.27         19.14         5.13 o
   4   1  -9          1.21          1.03         3.72 o
   5   1  -9          1.07          0.05         4.14 o
   6   1  -9          0.39         -1.10         4.36 o
   1   2  -9         13.33         12.64         4.09 o
   2   2  -9          5.76          7.97         3.23 o
   3   2  -9          0.98         -1.48         2.88 o
   4   2  -9          9.25          6.09         3.97 o
   5   2  -9         16.93         30.07         8.09 o
   6   2  -9          4.93          7.57         5.60 o
   0   3  -9         38.91         42.32         7.26 o
   1   3  -9          7.78         10.52         3.85 o
   2   3  -9         16.77         18.22         4.59 o
   3   3  -9          8.46          7.79         3.96 o
   4   3  -9          4.25          0.82         3.12 o
   5   3  -9          0.48          1.09         4.27 o
   6   3  -9          2.36          2.88         5.26 o
   1   4  -9         12.58         10.16         4.38 o
   2   4  -9         30.99         34.43         6.06 o
   3   4  -9         10.94         14.51         4.81 o
   4   4  -9         12.58          6.51         3.81 o
   5   4  -9          5.06          3.80         3.89 o
   6   4  -9          3.83         -0.37         4.53 o
   0   5  -9          0.54          4.03         5.90 o
   1   5  -9          2.02          0.24         2.84 o
   2   5  -9          9.97          4.77         3.23 o
   3   5  -9          1.12          1.34         3.74 o
   4   5  -9          9.22         12.16         4.91 o
   5   5  -9         14.58          9.35         4.93 o
   1   6  -9          0.69          0.39         3.61 o
   2   6  -9         11.43         12.42         4.33 o
   3   6  -9         12.74         10.52         4.41 o
   4   6  -9          0.60          4.17         4.77 o
   5   6  -9          4.44          6.41         4.63 o
   0   7  -9         13.44          6.26         6.53 o
   1   7  -9          0.20         -0.65         3.62 o
   2   7  -9          4.78          6.58         3.63 o
   3   7  -9          6.29          5.78         3.76 o
   4   7  -9          5.36          2.91         4.23 o
   5   7  -9          4.04          0.66         4.31 o
   1   8  -9          3.35          1.45         4.00 o
   2   8  -9          0.27          2.77         4.37 o
   3   8  -9          1.77         -1.07         3.22 o
   4   8  -9          9.36         10.15         5.55 o
   0   9  -9         20.97         12.91         8.59 o
   1   9  -9          3.00          3.72         4.45 o
   2   9  -9          5.02          6.00         4.87 o
   3   9  -9          6.03          5.27         4.04 o
   4   9  -9          5.52          8.60         5.84 o
   1  10  -9          3.06          3.43         4.61 o
   2  10  -9          0.69          3.34         4.75 o
   3  10  -9          1.87          5.72         5.30 o
   0  11  -9         17.17         17.80        10.11 o
   1  11  -9          1.65          3.97         5.04 o
   2  11  -9          5.65          1.35         4.52 o
   1  12  -9          1.73          5.23         5.46 o
   0   0  -8         71.18         74.37        12.79 o
   2   0  -8         58.14         70.75         7.20 o
   4   0  -8         44.50         49.02        12.76 o
   6   0  -8          4.97          3.10         7.04 o
   1   1  -8         34.54         38.29         3.87 o
   2   1  -8          6.36          1.14         1.90 o
   3   1  -8          2.74          1.50         2.60 o
   4   1  -8          0.05         -2.17         3.34 o
   5   1  -8          8.74          8.75         5.16 o
   6   1  -8          5.47         10.10         5.60 o
   7   1  -8          1.35          0.72         4.58 o
   0   2  -8         23.31         22.83         5.60 o
   1   2  -8         45.58         46.60         5.93 o
   2   2  -8         55.71         62.03         7.69 o
   3   2  -8         35.03         42.68         6.57 o
   4   2  -8          5.24          2.90         3.15 o
   5   2  -8         17.40         15.68         5.99 o
   6   2  -8          1.90         -1.26         3.80 o
   7   2  -8          3.81          5.10         5.10 o
   1   3  -8         54.67         58.86         6.73 o
   2   3  -8          5.21          2.54         2.51 o
   3   3  -8         12.59         15.01         3.83 o
   4   3  -8         12.54          8.52         3.92 o
   5   3  -8         13.03          5.91         3.84 o
   6   3  -8          4.38         -1.40         3.82 o
   7   3  -8          4.22          3.73         5.14 o
   0   4  -8         55.04         60.38         8.06 o
   1   4  -8         21.83         20.68         4.46 o
   2   4  -8         27.48         25.54         5.04 o
   3   4  -8         14.24         12.76         3.52 o
   4   4  -8         18.69         15.11         4.60 o
   5   4  -8         20.55         25.13         5.86 o
   6   4  -8         11.33          5.29         5.01 o
   1   5  -8        109.61        117.47         8.42 o
   2   5  -8          4.46          4.76         3.32 o
   3   5  -8         22.68         17.96         4.57 o
   4   5  -8          5.55          5.09         3.66 o
   5   5  -8         14.75          4.98         3.98 o
   6   5  -8          0.25          2.31         3.73 o
   0   6  -8          6.56          6.26         5.49 o
   1   6  -8         99.48         92.18         8.10 o
   2   6  -8          2.94          3.47         3.12 o
   3   6  -8        114.26        121.28         9.27 o
   4   6  -8          3.80          2.11         3.90 o
   5   6  -8          0.79          0.40         3.36 o
   6   6  -8          1.37          4.17         3.92 o
   1   7  -8         17.53         18.03         5.78 o
   2   7  -8         22.27         23.54         5.09 o
   3   7  -8          3.44          2.37         3.22 o
   4   7  -8          8.13         10.93         5.00 o
   5   7  -8          3.51          4.81         4.99 o
   6   7  -8          1.38         -2.92         3.53 o
   0   8  -8         29.61         17.80         8.74 o
   1   8  -8         25.03         22.30         6.55 o
   2   8  -8         11.01          8.48         3.88 o
   3   8  -8          1.42          3.03         3.28 o
   4   8  -8         11.60          6.14         3.82 o
   5   8  -8         13.66         17.45         7.14 o
   1   9  -8          4.28          6.13         4.69 o
   2   9  -8          2.28          2.91         4.11 o
   3   9  -8          0.09          1.43         3.30 o
   4   9  -8         14.06         17.32         5.33 o
   5   9  -8          3.05          2.22         4.72 o
   0  10  -8          2.07          0.78         5.64 o
   1  10  -8          8.19         10.87         5.55 o
   2  10  -8         16.44         17.31         6.39 o
   3  10  -8          0.95         -0.54         3.22 o
   4  10  -8          2.17          0.66         3.60 o
   1  11  -8          4.29          3.92         4.28 o
   2  11  -8          4.10          7.08         5.10 o
   3  11  -8          0.98          3.12         4.59 o
   4  11  -8          4.91          6.82         4.61 o
   0  12  -8          3.83         -0.72         5.84 o
   1  12  -8          1.83          6.54         5.34 o
   2  12  -8          4.86          2.11         4.92 o
   3  12  -8          9.95         14.20         6.47 o
   1  13  -8          4.14         -1.76         4.12 o
   2  13  -8          4.57          4.56         5.35 o
   2   0  -7          7.69         10.13         3.17 o
   4   0  -7          1.18         -0.63         4.50 o
   6   0  -7          0.32          1.13         4.98 o
   0   1  -7         25.91         31.46         4.67 o
   1   1  -7         63.18         67.13         4.64 o
   2   1  -7          2.55          5.73         2.06 o
   3   1  -7          8.00         10.67         2.87 o
   4   1  -7          0.93          0.27         3.14 o
   5   1  -7         12.08         12.36         5.18 o
   6   1  -7          3.12          3.11         4.12 o
   7   1  -7          0.85          2.51         4.51 o
   1   2  -7          5.94          9.98         2.47 o
   2   2  -7         54.84         57.68         5.54 o
   3   2  -7          4.59          5.65         2.53 o
   4   2  -7         66.37         77.10         8.55 o
   5   2  -7         22.45         18.58         5.85 o
   6   2  -7          1.29          1.37         3.78 o
   7   2  -7          0.96          1.77         5.79 o
   0   3  -7         33.94         45.58         6.74 o
   1   3  -7         42.68         50.51         5.93 o
   2   3  -7         12.58          9.85         2.90 o
   3   3  -7         11.90         12.04         3.15 o
   4   3  -7          1.55          1.45         2.72 o
   5   3  -7         12.57          9.08         4.00 o
   6   3  -7          2.35          0.53         3.99 o
   7   3  -7          3.39          0.11         4.53 o
   1   4  -7          3.01          2.22         1.93 o
   2   4  -7        279.89        290.99        10.16 o
   3   4  -7         12.38          9.52         3.02 o
   4   4  -7        146.40        146.76         9.70 o
   5   4  -7          2.97          3.51         3.21 o
   6   4  -7          2.47          1.20         3.89 o
   7   4  -7          4.31          4.04         5.01 o
   0   5  -7        124.94        125.11         8.90 o
   1   5  -7         71.67         60.95         6.49 o
   2   5  -7         98.41        105.29         7.94 o
   3   5  -7        136.66        142.90         7.80 o
   4   5  -7          7.56          7.98         3.11 o
   5   5  -7          5.22          1.82         2.98 o
   6   5  -7          9.74          3.31         3.76 o
   7   5  -7          1.97         -1.81         4.28 o
   1   6  -7        343.18        339.72        12.44 o
   2   6  -7         23.93         30.13         5.34 o
   3   6  -7          8.67          9.52         3.64 o
   4   6  -7         21.62         18.73         4.08 o
   5   6  -7         69.79         66.72         8.47 o
   6   6  -7          1.54          1.80         3.81 o
   7   6  -7          6.03          8.04         6.04 o
   0   7  -7        190.77        185.45        17.77 o
   1   7  -7         17.44         15.65         4.05 o
   2   7  -7         83.83         88.36         8.53 o
   3   7  -7          7.43          4.07         3.10 o
   4   7  -7         20.05         10.57         3.91 o
   5   7  -7          4.79          0.88         3.10 o
   6   7  -7          2.87          2.10         3.72 o
   1   8  -7         22.34         17.74         4.35 o
   2   8  -7         80.97         89.14         8.80 o
   3   8  -7         19.28         21.62         4.84 o
   4   8  -7         13.91         15.55         4.69 o
   5   8  -7         10.45         13.15         5.76 o
   6   8  -7          1.17         -1.72         3.53 o
   0   9  -7          4.25          4.68         5.81 o
   1   9  -7         26.58         15.86         6.04 o
   2   9  -7         24.46         26.25         5.43 o
   3   9  -7         15.76         18.92         4.90 o
   4   9  -7          3.31          4.80         3.79 o
   5   9  -7          8.26         11.67         5.67 o
   6   9  -7          2.88          0.29         4.60 o
   1  10  -7          0.73         -1.32         3.21 o
   2  10  -7         15.03         20.95         5.24 o
   3  10  -7          0.41          1.95         3.31 o
   4  10  -7          1.59          2.83         3.53 o
   5  10  -7          5.32          1.16         3.74 o
   0  11  -7          4.83          1.55         5.64 o
   1  11  -7          9.00         13.11         6.56 o
   2  11  -7         13.50         16.35         5.99 o
   3  11  -7          2.83          4.95         3.78 o
   4  11  -7          2.84          6.98         4.12 o
   5  11  -7          4.15          0.28         3.89 o
   1  12  -7          1.03          2.62         4.16 o
   2  12  -7          8.52          8.66         5.39 o
   3  12  -7          1.55          6.08         4.02 o
   4  12  -7          2.15         -0.37         3.29 o
   0  13  -7          6.10          5.22         6.98 o
   1  13  -7          2.38          2.40         3.93 o
   2  13  -7          7.32          4.56         4.89 o
   3  13  -7          1.19          0.74         4.39 o
   4  13  -7          5.45          3.86         4.36 o
   1  14  -7          9.78         10.33         5.80 o
   2  14  -7          1.48          2.10         4.91 o
   0  15  -7          0.14         -0.98         6.32 o
   1  15  -7          3.89          0.80         4.47 o
   0   0  -6        226.54        228.79        10.42 o
   2   0  -6         11.63          8.13         2.65 o
   4   0  -6          2.00          2.77         4.59 o
   6   0  -6          0.62          1.91         5.61 o
   8   0  -6          3.87          3.16         7.72 o
   1   1  -6        463.80        467.70         8.60 o
   2   1  -6         19.03         26.88         3.12 o
   3   1  -6         51.11         21.53        13.32 o
   4   1  -6          4.78          4.37         2.73 o
   5   1  -6         22.68         15.87         5.16 o
   6   1  -6          2.89          1.78         3.85 o
   7   1  -6         14.85         17.18         6.28 o
   8   1  -6          1.72         -0.69         4.17 o
   0   2  -6        181.32        185.93        11.17 o
   1   2  -6         67.03         76.71         4.36 o
   2   2  -6         18.88         20.00         2.80 o
   3   2  -6         80.72         88.96         6.16 o
   4   2  -6         47.75         43.58         6.30 o
   5   2  -6         38.43         31.55         7.87 o
   6   2  -6         33.25         26.05         7.20 o
   7   2  -6          4.40          3.95         4.46 o
   8   2  -6          0.69         -1.04         4.43 o
   1   3  -6        159.25        164.81         6.88 o
   2   3  -6         13.97         13.83         3.07 o
   3   3  -6         14.95         13.15         3.04 o
   4   3  -6         79.47         87.74         6.40 o
   5   3  -6         65.09         64.25         7.79 o
   6   3  -6         11.05         10.92         5.14 o
   7   3  -6          4.18          3.66         4.77 o
   8   3  -6          0.23          2.82         5.08 o
   0   4  -6        206.63        207.80         9.99 o
   1   4  -6         16.26         19.21         2.99 o
   2   4  -6         89.53         96.99         6.14 o
   3   4  -6         99.46         99.73         6.50 o
   4   4  -6         72.10         70.99         6.29 o
   5   4  -6         23.45         23.49         5.19 o
   6   4  -6         35.75         35.00         8.16 o
   7   4  -6          4.70          3.33         4.75 o
   8   4  -6          3.74          7.92         5.93 o
   1   5  -6         65.68         66.69         4.78 o
   2   5  -6         49.44         50.21         6.03 o
   3   5  -6         52.82         49.35         5.38 o
   4   5  -6          1.94          2.46         2.41 o
   5   5  -6         17.33         20.95         4.96 o
   6   5  -6          6.19          3.04         3.36 o
   7   5  -6          1.46          2.34         4.24 o
   0   6  -6         88.13         94.06        10.91 o
   1   6  -6        310.84        323.84        19.20 o
   2   6  -6         35.07         39.10         5.39 o
   3   6  -6        195.66        187.75         9.70 o
   4   6  -6         22.47         19.94         4.02 o
   5   6  -6          9.42          8.12         3.97 o
   6   6  -6          3.10          2.49         3.16 o
   7   6  -6          7.82          6.36         5.28 o
   1   7  -6        158.73        164.56         8.66 o
   2   7  -6        107.55        116.23         8.19 o
   3   7  -6          3.87          1.98         2.61 o
   4   7  -6          9.55          5.54         3.15 o
   5   7  -6         19.46         17.46         4.00 o
   6   7  -6          8.14          7.07         4.13 o
   7   7  -6          4.44          5.83         4.13 o
   0   8  -6        106.42         93.28        21.26 o
   1   8  -6          2.37          2.26         2.52 o
   2   8  -6         15.54          9.25         3.49 o
   3   8  -6        170.34        170.58         9.84 o
   4   8  -6         36.72         42.58         6.43 o
   5   8  -6          1.49         -0.08         2.93 o
   6   8  -6          5.37          3.84         3.72 o
   7   8  -6          7.59          8.06         4.89 o
   1   9  -6          1.51          1.57         2.54 o
   2   9  -6         21.80         26.42         5.08 o
   3   9  -6          2.15          2.56         3.00 o
   4   9  -6         18.00         22.72         5.27 o
   5   9  -6          2.82          4.23         3.56 o
   6   9  -6         13.17         15.17         6.37 o
   0  10  -6         19.46         23.89         9.15 o
   1  10  -6          4.87          3.37         2.81 o
   2  10  -6         12.40          8.82         3.60 o
   3  10  -6         40.92         42.28         6.59 o
   4  10  -6          8.65          7.28         3.83 o
   5  10  -6          5.21          2.73         3.57 o
   6  10  -6          7.58          3.77         4.82 o
   1  11  -6          3.13          6.34         4.28 o
   2  11  -6         11.79          9.69         3.87 o
   3  11  -6         12.95         12.25         4.26 o
   4  11  -6          4.23          3.26         3.49 o
   5  11  -6          0.58         -0.36         3.37 o
   6  11  -6          0.10         -3.78         3.78 o
   0  12  -6         90.68         77.98        15.48 o
   1  12  -6          3.38          3.64         3.97 o
   2  12  -6          4.61          4.31         3.39 o
   3  12  -6         10.01         16.67         4.86 o
   4  12  -6          2.29          8.28         4.14 o
   5  12  -6          0.25          1.17         3.57 o
   1  13  -6          0.82          1.09         3.98 o
   2  13  -6         13.16         14.76        11.81 o
   3  13  -6          0.13          0.73         3.42 o
   4  13  -6          0.38         -0.86         3.30 o
   0  14  -6         10.09          8.98         7.60 o
   1  14  -6          0.25         -0.46         4.14 o
   2  14  -6          5.31          7.31         5.12 o
   3  14  -6         11.02         15.73         6.86 o
   4  14  -6          1.52         -2.00         3.53 o
   1  15  -6          0.62         -2.69         3.51 o
   2  15  -6          1.28          2.44         4.68 o
   3  15  -6          1.03          3.35         5.28 o
   0  16  -6          7.67         14.16         9.30 o
   1  16  -6          1.75         -2.21         4.12 o
   2   0  -5       1301.45       1387.27        26.54 o
   4   0  -5        334.33        361.72        21.89 o
   6   0  -5          9.76         14.58         7.81 o
   8   0  -5          3.53         -0.06         5.81 o
   0   1  -5        855.91        921.65        12.92 o
   1   1  -5         53.18         59.20         3.38 o
   2   1  -5         47.21         53.76         3.40 o
   3   1  -5         28.80         29.29         2.83 o
   4   1  -5         13.44         13.73         2.80 o
   5   1  -5         28.61         25.03         8.13 o
   6   1  -5          6.68          8.53         4.51 o
   7   1  -5          1.66          1.74         3.87 o
   8   1  -5          2.87          3.22         4.76 o
   1   2  -5         64.49         58.14         8.97 o
   2   2  -5          5.12          5.80         1.61 o
   3   2  -5          2.88          3.90         1.96 o
   4   2  -5         97.13        107.12         6.10 o
   5   2  -5         42.22         40.74         7.40 o
   6   2  -5          1.42          2.03         4.46 o
   7   2  -5          1.03          2.43         3.82 o
   8   2  -5          5.40          6.27         5.19 o
   0   3  -5        122.12        126.00         7.15 o
   1   3  -5        211.82        204.79         5.70 o
   2   3  -5         61.03         63.30         4.77 o
   3   3  -5          2.81          2.44         1.90 o
   4   3  -5         13.50         17.30         3.22 o
   5   3  -5         20.37         17.91         4.25 o
   6   3  -5         10.19          9.03         5.00 o
   7   3  -5         25.29         18.54         6.13 o
   8   3  -5          5.34          0.88         4.02 o
   1   4  -5         95.85         88.84         4.92 o
   2   4  -5         27.13         25.96         3.52 o
   3   4  -5          2.59          3.09         1.95 o
   4   4  -5          4.17          6.33         2.44 o
   5   4  -5         38.52         35.94         5.75 o
   6   4  -5         70.51         65.79         9.68 o
   7   4  -5         12.36          4.06         4.37 o
   8   4  -5         10.04          8.87         5.83 o
   0   5  -5        194.84        202.08         9.22 o
   1   5  -5        103.07        112.81         4.87 o
   2   5  -5         62.02         62.57         6.02 o
   3   5  -5         71.90         63.59         5.58 o
   4   5  -5         49.39         47.77         5.30 o
   5   5  -5         26.21         24.06         4.09 o
   6   5  -5          2.80          3.22         2.99 o
   7   5  -5          4.20          3.27         4.41 o
   8   5  -5          6.80          2.65         5.19 o
   1   6  -5          6.66          8.97         2.28 o
   2   6  -5         16.07         15.23         3.57 o
   3   6  -5        130.19        133.51         6.91 o
   4   6  -5         66.16         62.02         5.96 o
   5   6  -5         32.50         31.80         4.67 o
   6   6  -5         12.39         10.42         4.14 o
   7   6  -5          5.24          3.10         4.50 o
   8   6  -5          0.04          2.64         5.08 o
   0   7  -5         33.12         36.73         5.45 o
   1   7  -5         26.59         30.61         3.50 o
   2   7  -5        152.29        155.78         8.33 o
   3   7  -5        124.24        129.57         8.10 o
   4   7  -5         95.62        104.40         7.21 o
   5   7  -5         56.48         52.71         6.08 o
   6   7  -5          4.12         -1.31         2.93 o
   7   7  -5          4.26          1.43         3.26 o
   1   8  -5         16.72         19.96         4.19 o
   2   8  -5        163.72        175.01         9.05 o
   3   8  -5         29.18         33.91         5.44 o
   4   8  -5         34.74         33.66         5.53 o
   5   8  -5         37.90         38.23         6.20 o
   6   8  -5         14.93         12.63         4.45 o
   7   8  -5          9.47         10.33         5.94 o
   0   9  -5         34.90         40.53         6.24 o
   1   9  -5         32.06         38.60         5.68 o
   2   9  -5        135.31        130.60         8.27 o
   3   9  -5         12.79          7.64         3.30 o
   4   9  -5         18.04         19.22         4.77 o
   5   9  -5          2.92          1.37         2.85 o
   6   9  -5          8.10          8.27         4.19 o
   7   9  -5          4.32         -3.31         5.99 o
   1  10  -5         49.93         42.83         5.75 o
   2  10  -5         11.43         13.81         4.05 o
   3  10  -5          1.38         -1.19         2.46 o
   4  10  -5         22.27         20.83         5.03 o
   5  10  -5         13.12         10.38         4.14 o
   6  10  -5          0.45          3.37         3.47 o
   7  10  -5          9.73          5.28         8.29 o
   0  11  -5         24.49         27.23         9.87 o
   1  11  -5         17.70         20.66         4.59 o
   2  11  -5          5.04          9.92         3.69 o
   3  11  -5         10.32          5.81         3.39 o
   4  11  -5         15.27         14.65         4.65 o
   5  11  -5         17.26         18.90         4.98 o
   6  11  -5          0.03          1.99         3.58 o
   1  12  -5         19.59         17.93         5.73 o
   2  12  -5          8.44          5.00         3.38 o
   3  12  -5          2.30          0.37         2.95 o
   4  12  -5          2.77          1.67         3.19 o
   5  12  -5          1.93         -0.26         3.18 o
   6  12  -5          0.67          2.47         4.90 o
   0  13  -5          6.42          6.11         5.99 o
   1  13  -5         24.95         15.75         5.40 o
   2  13  -5          0.07         -0.34         2.92 o
   3  13  -5         23.67         24.04         5.76 o
   4  13  -5          1.49         -0.26         3.34 o
   5  13  -5          8.34         11.57         4.92 o
   1  14  -5         13.44         12.03         5.66 o
   2  14  -5          4.19          5.05         4.97 o
   3  14  -5          0.36          2.68         3.73 o
   4  14  -5          0.08         -0.03         3.56 o
   0  15  -5          4.17          1.22         5.52 o
   1  15  -5          1.59         -0.49         3.63 o
   2  15  -5          3.44          1.83         4.63 o
   3  15  -5          0.25         -0.83         3.42 o
   4  15  -5          4.99          8.34         4.76 o
   1  16  -5          1.01          2.80         4.38 o
   2  16  -5          0.38          1.69         4.66 o
   0   0  -4        476.84        507.29        19.07 o
   2   0  -4        118.37        120.52        15.29 o
   4   0  -4        180.94        191.85         9.87 o
   6   0  -4         24.12         24.99         7.99 o
   8   0  -4          6.33          3.19         5.84 o
   1   1  -4        359.18        365.67         6.70 o
   2   1  -4        127.93        136.62         4.18 o
   3   1  -4         48.07         52.83         3.65 o
   4   1  -4         32.09         29.89         3.86 o
   5   1  -4         78.83         75.36         9.26 o
   6   1  -4          3.49          4.08         3.99 o
   7   1  -4          2.41          1.32         4.03 o
   8   1  -4          1.28          2.94         4.34 o
   9   1  -4          0.12          0.43         4.95 o
   0   2  -4         24.57         24.41         3.56 o
   1   2  -4        240.51        266.85         5.70 o
   2   2  -4         43.00         44.78         3.63 o
   3   2  -4        225.57        238.07         7.23 o
   4   2  -4         11.43         10.89         2.41 o
   5   2  -4         14.63         16.37         4.94 o
   6   2  -4         37.79         43.22         7.52 o
   7   2  -4         24.13         28.40         7.43 o
   8   2  -4         10.80         15.43         6.44 o
   9   2  -4          1.34          2.27         4.80 o
   1   3  -4        927.09        924.22        10.44 o
   2   3  -4        189.26        203.84         6.58 o
   3   3  -4         21.81         22.96         3.14 o
   4   3  -4          5.11          4.85         2.20 o
   5   3  -4         18.87          7.06         5.32 o
   6   3  -4         10.58          8.64         4.35 o
   7   3  -4         27.23         21.87         6.56 o
   8   3  -4          7.20          5.20         5.24 o
   0   4  -4        691.66        733.87        15.04 o
   1   4  -4         43.74         50.20         3.25 o
   2   4  -4         87.77         88.58         4.76 o
   3   4  -4         16.05         13.45         2.77 o
   4   4  -4        113.78        109.36         5.89 o
   5   4  -4         25.67         25.19         3.87 o
   6   4  -4         51.92         46.34         8.14 o
   7   4  -4         17.24         14.69         5.65 o
   8   4  -4          6.51          5.87         4.91 o
   1   5  -4        328.76        318.00         7.04 o
   2   5  -4        191.41        192.48         6.93 o
   3   5  -4         80.54         87.89         5.44 o
   4   5  -4         59.09         65.98         5.79 o
   5   5  -4         86.53         90.93         6.69 o
   6   5  -4         24.29         20.91         4.90 o
   7   5  -4         25.53         16.34         5.98 o
   8   5  -4          5.88          7.01         5.54 o
   0   6  -4         76.98         70.33         5.87 o
   1   6  -4        120.39        132.04         4.91 o
   2   6  -4         92.03        101.86         9.36 o
   3   6  -4         70.26         72.55         5.79 o
   4   6  -4         20.49         19.66         3.65 o
   5   6  -4         87.25         88.49         7.18 o
   6   6  -4          1.81          0.39         2.72 o
   7   6  -4         10.17         14.69         5.74 o
   8   6  -4          1.03          0.67         4.51 o
   1   7  -4         34.00         34.29         3.40 o
   2   7  -4         18.79         15.21         3.52 o
   3   7  -4         24.67         21.29         4.16 o
   4   7  -4        121.57        122.64         6.86 o
   5   7  -4         13.65         17.79         3.82 o
   6   7  -4         21.04         21.95         4.29 o
   7   7  -4          4.39          5.27         4.55 o
   8   7  -4          6.05         11.69         9.69 o
   0   8  -4         13.83         18.33         4.16 o
   1   8  -4         74.07         76.51         4.59 o
   2   8  -4         27.38         29.19         4.59 o
   3   8  -4         66.34         65.08         6.90 o
   4   8  -4         30.86         31.24         6.03 o
   5   8  -4         16.01         15.51         4.21 o
   6   8  -4          3.32         -0.49         2.46 o
   7   8  -4         13.81         16.38         6.27 o
   8   8  -4          8.54          0.86         8.02 o
   1   9  -4         14.80         16.85         3.79 o
   2   9  -4          2.06          2.94         2.64 o
   3   9  -4          0.45          2.45         2.64 o
   4   9  -4         20.03         17.45         4.47 o
   5   9  -4          8.39          7.38         3.70 o
   6   9  -4          5.18          1.77         3.21 o
   7   9  -4          4.82          8.02         7.93 o
   0  10  -4         39.64         52.15         7.02 o
   1  10  -4          6.37          6.25         2.92 o
   2  10  -4         63.90         62.36         6.99 o
   3  10  -4         72.78         70.01         7.78 o
   4  10  -4          5.72          2.94         3.50 o
   5  10  -4          1.47          2.14         2.95 o
   6  10  -4          1.15          6.97         3.61 o
   7  10  -4          9.16          5.93         6.92 o
   1  11  -4          7.91          9.58         3.58 o
   2  11  -4         49.40         56.23         6.83 o
   3  11  -4         13.65         14.47         4.27 o
   4  11  -4         11.60          5.61         3.45 o
   5  11  -4          1.99         -0.37         2.96 o
   6  11  -4          0.50          0.83         4.43 o
   7  11  -4          2.32          4.80         7.01 o
   0  12  -4         67.29         52.48        12.38 o
   1  12  -4          6.80          4.68         3.03 o
   2  12  -4          2.77          4.23         3.08 o
   3  12  -4         18.10         12.91         4.25 o
   4  12  -4          3.78          5.32         3.31 o
   5  12  -4         12.85         14.92         4.88 o
   6  12  -4          6.21          6.30         4.86 o
   1  13  -4          0.43          2.46         2.78 o
   2  13  -4          0.14         -0.72         2.48 o
   3  13  -4          8.79          3.29         3.26 o
   4  13  -4          2.61          1.41         3.37 o
   5  13  -4          0.98          1.41         3.33 o
   6  13  -4          1.13          4.24         5.47 o
   0  14  -4         28.83         12.02         7.31 o
   1  14  -4          6.53          4.17         4.25 o
   2  14  -4          1.26          1.87         3.18 o
   3  14  -4          0.97          5.35         3.58 o
   4  14  -4          0.31         -1.00         2.95 o
   5  14  -4          1.84          0.78         4.37 o
   1  15  -4          2.62          2.54         4.33 o
   2  15  -4          6.71          6.85         3.86 o
   3  15  -4          1.24          3.75         3.95 o
   4  15  -4          3.87          0.90         3.50 o
   0  16  -4          7.07          7.99         7.72 o
   1  16  -4          0.36          1.93         4.63 o
   2  16  -4          6.24          5.74         5.13 o
   3  16  -4          5.85          8.09         4.61 o
   1  17  -4          3.60          1.34         4.71 o
   2  17  -4          7.54          5.96         5.61 o
   2   0  -3        348.15        371.17         7.64 o
   4   0  -3         58.13         68.39         6.92 o
   6   0  -3        149.14        143.47        15.18 o
   8   0  -3          1.52          1.31         5.67 o
   0   1  -3       1618.80       1606.90        14.61 o
   1   1  -3         51.39         33.76         9.35 o
   2   1  -3        205.25        194.62        10.21 o
   3   1  -3        491.90        502.26         6.36 o
   4   1  -3          9.50          9.43         1.50 o
   5   1  -3         62.58         68.94         5.22 o
   6   1  -3         74.69         87.75        10.13 o
   7   1  -3         45.28         49.64         8.51 o
   8   1  -3          5.27          6.49         5.14 o
   9   1  -3          0.81          3.64         4.60 o
   1   2  -3         35.63         40.15         2.40 o
   2   2  -3        130.74        134.30         5.17 o
   3   2  -3        272.53        272.26         7.09 o
   4   2  -3        116.06        128.67         6.82 o
   5   2  -3         58.25         62.88         5.37 o
   6   2  -3         86.24         91.86        13.39 o
   7   2  -3         10.25          9.01         4.79 o
   8   2  -3         14.23         14.25         5.63 o
   9   2  -3         25.55         21.70         7.37 o
   0   3  -3        916.02        943.04        14.63 o
   1   3  -3        211.40        213.94         5.65 o
   2   3  -3        163.31        168.08         5.48 o
   3   3  -3         30.74         38.54         3.72 o
   4   3  -3        106.17        105.90         5.24 o
   5   3  -3         76.23         70.54         5.64 o
   6   3  -3          9.75          6.07         3.98 o
   7   3  -3         11.54         18.94         5.87 o
   8   3  -3         10.32          6.96         4.77 o
   9   3  -3          2.73          7.99         7.93 o
   1   4  -3         17.96         23.21         2.20 o
   2   4  -3         43.08         37.63         3.52 o
   3   4  -3         81.97         85.30         4.60 o
   4   4  -3         12.47         14.81         2.82 o
   5   4  -3         15.30         13.72         2.97 o
   6   4  -3         44.91         50.88         8.20 o
   7   4  -3         17.12         15.63         5.58 o
   8   4  -3         13.06          7.23         4.91 o
   9   4  -3          2.29          9.75         8.38 o
   0   5  -3        744.78        735.90        14.39 o
   1   5  -3        966.15        985.21        22.65 o
   2   5  -3         24.77         27.41         3.75 o
   3   5  -3         83.96         85.16         4.97 o
   4   5  -3         25.43         30.98         3.88 o
   5   5  -3          7.24          4.87         2.43 o
   6   5  -3         10.62          8.79         2.95 o
   7   5  -3          7.64          6.96         4.48 o
   8   5  -3         10.97          2.50         4.64 o
   1   6  -3        847.72        912.16        13.08 o
   2   6  -3          1.92         -0.61         2.06 o
   3   6  -3         71.54         73.90         5.63 o
   4   6  -3          4.88          3.67         2.32 o
   5   6  -3         23.67         26.63         4.03 o
   6   6  -3          7.50          6.41         2.65 o
   7   6  -3         16.40         10.85         5.70 o
   8   6  -3          4.41         13.66         8.74 o
   0   7  -3         80.07         85.63         5.99 o
   1   7  -3          5.51          9.04         1.95 o
   2   7  -3         45.72         47.19         2.86 o
   3   7  -3         36.01         33.77         4.65 o
   4   7  -3         64.54         62.40         4.99 o
   5   7  -3         16.80         17.92         3.21 o
   6   7  -3          8.34          8.15         3.03 o
   7   7  -3          7.08          8.97         5.00 o
   8   7  -3          3.67          4.15         6.80 o
   1   8  -3         55.11         56.70         4.15 o
   2   8  -3        165.75        174.33         8.28 o
   3   8  -3         35.22         35.51         5.26 o
   4   8  -3         45.16         49.77         5.14 o
   5   8  -3         10.25         11.41         3.18 o
   6   8  -3         17.98         22.42         3.87 o
   7   8  -3          5.39         14.76         7.90 o
   8   8  -3          8.35         10.77         8.83 o
   0   9  -3        182.23        197.76         9.93 o
   1   9  -3         12.11         15.19         2.87 o
   2   9  -3         20.32         18.89         4.05 o
   3   9  -3        192.21        192.78         9.49 o
   4   9  -3         39.47         42.50         5.02 o
   5   9  -3          9.80          8.66         3.06 o
   6   9  -3          0.35         -0.71         2.59 o
   7   9  -3          9.23          7.61         5.23 o
   8   9  -3          2.66          3.31         6.98 o
   1  10  -3          2.11          2.13         1.87 o
   2  10  -3         20.60         27.28         5.04 o
   3  10  -3         27.48         30.57         5.22 o
   4  10  -3         51.82         54.58         7.06 o
   5  10  -3         16.48         13.55         4.19 o
   6  10  -3          1.79          1.42         3.90 o
   7  10  -3          1.54          1.05         3.73 o
   0  11  -3         25.76         27.08         5.65 o
   1  11  -3         11.04         10.56         3.51 o
   2  11  -3          5.28          4.50         3.01 o
   3  11  -3         98.52        112.06         9.81 o
   4  11  -3         26.67         25.24         5.21 o
   5  11  -3          3.31          2.36         3.31 o
   6  11  -3          6.32          8.78         5.46 o
   7  11  -3          5.48          4.49         5.08 o
   1  12  -3         26.94         35.27         5.52 o
   2  12  -3          0.73          1.43         2.67 o
   3  12  -3         19.96         22.42         5.03 o
   4  12  -3         10.85         11.25         4.17 o
   5  12  -3          1.65          2.34         3.38 o
   6  12  -3         11.70         20.29         7.20 o
   0  13  -3          5.19          6.09         4.17 o
   1  13  -3         21.74         16.24         4.28 o
   2  13  -3         33.82         35.84         6.01 o
   3  13  -3          6.31          6.61         3.61 o
   4  13  -3         14.08         12.29         4.51 o
   5  13  -3          5.24          1.83         4.68 o
   6  13  -3          8.15          7.09         5.68 o
   1  14  -3          3.77          5.46         3.38 o
   2  14  -3          2.08          0.49         2.87 o
   3  14  -3          8.18          6.40         3.77 o
   4  14  -3          6.20          3.05         3.49 o
   5  14  -3          3.79          2.14         4.45 o
   0  15  -3          6.78         13.27         7.57 o
   1  15  -3         15.99         15.12         6.07 o
   2  15  -3         12.00         17.31         5.06 o
   3  15  -3          5.70          5.77         3.70 o
   4  15  -3          1.67          6.14         3.98 o
   5  15  -3          9.97          8.80         5.95 o
   1  16  -3          4.13          4.25         4.57 o
   2  16  -3          9.81          7.29         4.21 o
   3  16  -3          5.17          1.70         3.53 o
   4  16  -3          7.89          7.84         5.76 o
   0  17  -3          0.75          0.30         6.38 o
   1  17  -3          8.45          5.03         5.02 o
   2  17  -3          0.71          1.18         4.40 o
   3  17  -3          0.74          1.90         3.66 o
   0   0  -2       6992.45       6736.41       159.82 o
   2   0  -2       1448.98       1428.83        28.10 o
   4   0  -2        158.93        163.10         9.14 o
   6   0  -2         19.60         18.28         7.54 o
   8   0  -2         12.58         14.88         8.38 o
   1   1  -2       1047.74        998.04         7.61 o
   2   1  -2        627.18        536.50        87.49 o
   3   1  -2         44.56         45.60         3.09 o
   4   1  -2        732.85        747.00         9.29 o
   5   1  -2         72.53         73.38         5.42 o
   6   1  -2         10.11          8.51         4.07 o
   7   1  -2         79.08         84.79        10.52 o
   8   1  -2         10.85         12.46         5.36 o
   9   1  -2          2.80         -2.96         4.02 o
   0   2  -2       5785.08       5721.09       152.43 o
   1   2  -2        657.56        662.59         5.74 o
   2   2  -2        962.85        923.88        10.77 o
   3   2  -2        315.76        324.20         6.47 o
   4   2  -2         81.72         83.52         3.93 o
   5   2  -2        115.44         93.48        13.18 o
   6   2  -2        323.53        317.02        12.19 o
   7   2  -2         46.44         41.90         7.99 o
   8   2  -2          3.49          6.92         4.55 o
   9   2  -2          3.26          4.35         6.74 o
   1   3  -2        346.02        338.71         4.40 o
   2   3  -2         58.71         56.07         3.15 o
   3   3  -2        190.98        193.09         5.26 o
   4   3  -2          0.06          1.88         1.38 o
   5   3  -2          3.95          2.48         2.03 o
   6   3  -2         17.05         16.57         3.42 o
   7   3  -2          2.27          0.62         2.76 o
   8   3  -2         23.16         18.70         6.17 o
   9   3  -2          3.44          4.09         7.78 o
   0   4  -2       5371.39       5483.90       132.60 o
   1   4  -2         44.41         47.64         2.38 o
   2   4  -2        491.21        478.57         7.51 o
   3   4  -2        224.50        243.14         6.06 o
   4   4  -2         28.97         30.87         3.25 o
   5   4  -2         74.83         78.72         5.07 o
   6   4  -2        109.92        111.32         6.94 o
   7   4  -2          0.11          2.86         3.00 o
   8   4  -2         15.47         11.45         7.78 o
   9   4  -2          8.79          0.27         6.35 o
   1   5  -2        370.43        415.77         6.93 o
   2   5  -2         56.73         57.61         3.26 o
   3   5  -2         22.99         23.45         2.65 o
   4   5  -2        163.51        158.74         5.69 o
   5   5  -2         24.12         23.61         3.26 o
   6   5  -2         28.40         28.43         4.15 o
   7   5  -2         16.76         17.62         4.74 o
   8   5  -2          0.36          5.27         4.72 o
   9   5  -2          0.43          0.03         6.98 o
   0   6  -2        355.66        405.41        11.03 o
   1   6  -2        499.00        527.23         6.75 o
   2   6  -2         32.06         33.35         2.30 o
   3   6  -2        759.30        758.68        11.24 o
   4   6  -2          1.65          2.43         1.75 o
   5   6  -2         13.54         15.75         2.91 o
   6   6  -2          8.63          9.84         2.68 o
   7   6  -2          5.29          3.13         4.23 o
   8   6  -2          0.09         -0.22         4.11 o
   9   6  -2          0.79         -2.50         6.05 o
   1   7  -2         62.73         69.78         2.90 o
   2   7  -2        113.54        126.11         4.04 o
   3   7  -2         63.73         68.32         3.36 o
   4   7  -2         10.93         11.75         2.84 o
   5   7  -2          4.71          6.86         2.38 o
   6   7  -2         13.33          9.30         3.16 o
   7   7  -2          1.30          1.27         2.98 o
   8   7  -2          0.88          0.15         4.23 o
   0   8  -2        428.07        471.96        17.28 o
   1   8  -2         22.03         26.42         2.25 o
   2   8  -2         31.53         33.45         2.90 o
   3   8  -2        153.03        155.56         6.46 o
   4   8  -2          7.14          8.47         2.77 o
   5   8  -2         38.35         37.01         4.73 o
   6   8  -2         32.84         36.26         5.15 o
   7   8  -2          2.62          1.21         3.10 o
   8   8  -2          3.77          5.84         5.60 o
   1   9  -2         46.30         31.72         8.98 o
   2   9  -2          1.72          0.22         1.41 o
   3   9  -2         46.40         25.47        16.63 o
   4   9  -2          1.20          3.09         2.37 o
   5   9  -2         16.59         12.96         3.39 o
   6   9  -2          0.11          1.00         2.94 o
   7   9  -2          3.13          2.41         3.68 o
   8   9  -2         10.47         13.82         6.48 o
   0  10  -2         40.57         31.00         5.44 o
   1  10  -2         24.48         25.81         3.66 o
   2  10  -2         21.48         18.62         3.27 o
   3  10  -2         71.89         69.61         7.23 o
   4  10  -2          8.46          9.60         3.02 o
   5  10  -2         16.03         15.89         3.79 o
   6  10  -2          4.94          2.68         3.42 o
   7  10  -2         16.89         17.61         5.47 o
   1  11  -2         59.81         62.37         5.51 o
   2  11  -2         28.24         28.77         5.39 o
   3  11  -2         13.11         12.93         3.73 o
   4  11  -2         45.76         46.10         6.45 o
   5  11  -2          0.73         -0.51         3.10 o
   6  11  -2          2.15          3.46         4.48 o
   7  11  -2          1.45          4.36         4.95 o
   0  12  -2         40.57         40.07         7.09 o
   1  12  -2          5.80          8.08         2.75 o
   2  12  -2         52.88         58.18         7.11 o
   3  12  -2         45.59         39.75         6.14 o
   4  12  -2         17.72         18.45         4.64 o
   5  12  -2         27.00         20.34         6.58 o
   6  12  -2          3.59          1.15         4.13 o
   7  12  -2          0.01          3.20         5.05 o
   1  13  -2          1.12         -1.25         2.47 o
   2  13  -2         56.16         60.11         8.87 o
   3  13  -2         10.81         13.37         4.34 o
   4  13  -2         49.11         46.27         7.94 o
   5  13  -2          5.81          5.34         4.86 o
   6  13  -2          2.25          1.63         4.46 o
   0  14  -2         18.24         21.62         5.88 o
   1  14  -2         26.23         32.66         5.86 o
   2  14  -2         17.34         17.82         5.00 o
   3  14  -2          4.43          3.05         3.25 o
   4  14  -2          1.50          4.29         3.65 o
   5  14  -2          4.25          4.41         4.91 o
   6  14  -2         10.74         12.80         6.41 o
   1  15  -2          9.68         11.06         4.10 o
   2  15  -2          2.68          6.30         3.81 o
   3  15  -2         12.21          9.06         4.24 o
   4  15  -2          0.96         -1.87         4.05 o
   5  15  -2          7.58          4.95         5.38 o
   0  16  -2          2.90         -0.95         5.07 o
   1  16  -2          0.49          0.40         3.13 o
   2  16  -2         15.26          9.35         4.44 o
   3  16  -2          1.87          0.28         3.42 o
   4  16  -2         13.19         14.48         6.64 o
   1  17  -2         24.37         23.15         7.29 o
   2  17  -2          7.48          7.15         4.14 o
   3  17  -2          0.06          1.60         3.51 o
   0  18  -2          1.82          8.20         8.38 o
   1  18  -2         12.33          7.78         5.29 o
   2   0  -1       7336.55       7014.32       160.80 o
   4   0  -1        244.58        245.51         7.34 o
   6   0  -1        198.74        216.29        16.74 o
   8   0  -1          3.11          8.17         6.14 o
   0   1  -1       1659.40       1318.71       167.13 o
   1   1  -1       2731.94       2649.00        30.35 o
   2   1  -1        437.20        436.88         5.71 o
   3   1  -1        160.32        154.70         3.74 o
   4   1  -1        464.53        469.07         7.03 o
   5   1  -1        169.91        161.06         4.90 o
   6   1  -1         87.31         58.94        13.87 o
   7   1  -1         12.97          7.79         3.58 o
   8   1  -1          1.40         -0.40         2.98 o
   9   1  -1          0.31          6.68         6.65 o
   1   2  -1       5868.01       5599.34        77.85 o
   2   2  -1       1056.06       1009.77         9.13 o
   3   2  -1        145.83        155.02         3.40 o
   4   2  -1        731.70        703.39         9.03 o
   5   2  -1        127.16        123.52         4.65 o
   6   2  -1          2.91          4.08         2.41 o
   7   2  -1         97.44        101.78         9.11 o
   8   2  -1          5.91          3.79         3.51 o
   9   2  -1          6.08          5.19         7.37 o
   0   3  -1       3755.49       3646.92        52.80 o
   1   3  -1        489.69        321.48        87.15 o
   2   3  -1        805.52        787.66         8.53 o
   3   3  -1        701.52        685.81         9.05 o
   4   3  -1          0.77          2.70         1.16 o
   5   3  -1        342.19        339.29         7.31 o
   6   3  -1          4.39          6.45         2.61 o
   7   3  -1         15.62         22.06         4.83 o
   8   3  -1          0.96         -0.06         6.66 o
   9   3  -1          2.54          3.95         5.01 o
   1   4  -1       1138.07       1108.18        16.79 o
   2   4  -1         45.07         46.93         2.12 o
   3   4  -1        326.48        321.64         6.54 o
   4   4  -1        167.12        172.51         4.37 o
   5   4  -1         23.13         25.65         3.06 o
   6   4  -1          6.13          5.44         2.51 o
   7   4  -1         52.63         65.98         6.50 o
   8   4  -1         19.41         12.70         5.95 o
   9   4  -1          9.05          9.27         6.00 o
   0   5  -1         38.64         40.11         3.14 o
   1   5  -1        595.06        586.11         9.41 o
   2   5  -1        232.21        235.22         4.84 o
   3   5  -1        204.98        203.95         4.61 o
   4   5  -1         20.24         19.09         2.64 o
   5   5  -1         20.11         23.12         3.07 o
   6   5  -1         10.07         10.12         2.95 o
   7   5  -1          2.30          2.33         3.11 o
   8   5  -1          3.28          3.06         4.42 o
   9   5  -1          0.60         -1.52         4.82 o
   1   6  -1       1078.55       1088.91        17.19 o
   2   6  -1         37.72         46.87         3.04 o
   3   6  -1         15.97         14.43         2.10 o
   4   6  -1         75.39         83.06         3.74 o
   5   6  -1         40.30         39.55         3.94 o
   6   6  -1          1.86          0.32         2.25 o
   7   6  -1          9.03         11.14         4.14 o
   8   6  -1          1.38          3.21         4.28 o
   9   6  -1          0.63         -1.97         4.36 o
   0   7  -1        200.01        203.75         5.47 o
   1   7  -1        297.77        290.36         5.83 o
   2   7  -1        192.58        180.37         7.59 o
   3   7  -1        297.71        312.87         6.86 o
   4   7  -1         12.41         14.84         2.59 o
   5   7  -1         22.44         23.19         3.26 o
   6   7  -1         19.76         16.45         4.50 o
   7   7  -1          6.19          8.13         3.89 o
   8   7  -1          1.22          1.17         4.06 o
   1   8  -1        481.86        497.58         9.96 o
   2   8  -1        101.51         75.82        16.95 o
   3   8  -1         26.20         29.11         3.09 o
   4   8  -1         74.67         72.93         5.56 o
   5   8  -1         10.52          8.56         2.94 o
   6   8  -1         11.80         11.39         4.19 o
   7   8  -1         19.03         22.36         7.08 o
   8   8  -1          7.41          4.48         5.31 o
   0   9  -1        155.95        148.36         7.40 o
   1   9  -1         28.65         32.89         3.12 o
   2   9  -1        119.85        111.33        10.39 o
   3   9  -1         16.71         21.55         2.97 o
   4   9  -1          4.66          6.74         2.66 o
   5   9  -1         45.80         45.12         6.41 o
   6   9  -1          3.99          6.64         3.68 o
   7   9  -1         10.70         18.97         5.29 o
   8   9  -1          0.06          3.72         4.07 o
   1  10  -1        164.43        163.03         5.54 o
   2  10  -1         93.57         68.93        17.55 o
   3  10  -1          5.36          5.61         2.38 o
   4  10  -1        106.08        110.64         7.18 o
   5  10  -1         31.10         39.24         6.33 o
   6  10  -1          8.74          6.56         3.80 o
   7  10  -1         32.07         27.73         6.23 o
   8  10  -1          3.61          7.46         4.55 o
   0  11  -1        163.11        149.86         9.92 o
   1  11  -1         37.27         44.37         4.86 o
   2  11  -1         98.00         94.45         6.20 o
   3  11  -1         27.37         31.54         5.15 o
   4  11  -1        114.03        129.85         8.91 o
   5  11  -1          6.38          6.84         3.77 o
   6  11  -1          4.60          1.04         3.25 o
   7  11  -1          0.01          2.16         4.66 o
   1  12  -1         37.70         39.15         4.88 o
   2  12  -1        294.42        316.67        12.54 o
   3  12  -1         63.87         66.73         7.61 o
   4  12  -1         51.23         60.15         7.35 o
   5  12  -1          0.95          0.71         4.91 o
   6  12  -1          5.67          2.05         4.31 o
   7  12  -1          0.26          0.78         4.29 o
   0  13  -1         99.03        109.40        10.88 o
   1  13  -1         52.80         44.03         5.22 o
   2  13  -1         51.09         59.78         7.46 o
   3  13  -1         14.48         11.20         4.14 o
   4  13  -1          6.35          1.25         3.57 o
   5  13  -1          2.65          1.74         4.63 o
   6  13  -1          5.89          7.51         5.76 o
   1  14  -1         14.94         10.42         3.33 o
   2  14  -1         28.09         31.36         5.67 o
   3  14  -1          7.39          7.27         3.57 o
   4  14  -1         52.16         56.23        10.00 o
   5  14  -1          3.55          4.50         4.88 o
   6  14  -1          1.83          0.81         4.87 o
   0  15  -1          1.02          2.10         3.76 o
   1  15  -1          8.88          9.80         4.04 o
   2  15  -1          5.47          6.76         4.03 o
   3  15  -1         11.05          9.07         4.02 o
   4  15  -1          3.97          6.73         5.36 o
   5  15  -1         11.54         11.70         6.46 o
   1  16  -1          0.08          3.19         3.28 o
   2  16  -1          4.34          7.49         3.78 o
   3  16  -1          4.36          4.87         5.13 o
   4  16  -1          6.09          8.72         5.74 o
   0  17  -1          3.43          7.04         7.37 o
   1  17  -1          3.15          2.07         3.63 o
   2  17  -1          0.96         -0.49         3.29 o
   3  17  -1          3.85          3.64         4.45 o
   1  18  -1          4.19          7.47         7.41 o
   2  18  -1          1.72          2.66         3.94 o
   2   0   0       2356.02       2224.91        18.95 o
   4   0   0        724.61        715.13        12.61 o
   6   0   0        611.42        572.56        14.27 o
   8   0   0         19.26         28.31         7.21 o
   1   1   0        126.08        144.61         2.08 o
   2   1   0       7396.24       7304.59        22.68 o
   3   1   0        352.01        346.95         6.16 o
   4   1   0         43.60         39.42         3.79 o
   5   1   0         29.51         34.92         3.04 o
   6   1   0          3.67          5.79         1.91 o
   7   1   0         26.67         22.68         4.03 o
   8   1   0          0.84          2.95         3.41 o
   9   1   0          2.48          2.62         7.10 o
   0   2   0       1033.87        971.43        38.10 o
   1   2   0        139.75        127.80         2.49 o
   2   2   0        424.95        397.34         4.88 o
   3   2   0       3066.15       3056.33        27.24 o
   4   2   0        223.63        222.09         5.12 o
   5   2   0         33.94         34.94         3.04 o
   6   2   0        274.18        274.05         7.39 o
   7   2   0          9.34         14.63         3.21 o
   8   2   0          0.50          0.86         3.70 o
   9   2   0         11.83         18.94         9.99 o
   1   3   0         91.92         90.14         2.57 o
   2   3   0        292.58        271.76         4.69 o
   3   3   0         33.57         36.58         2.36 o
   4   3   0         46.08         47.79         3.66 o
   5   3   0          0.76          2.04         1.54 o
   6   3   0         72.93         80.11         5.52 o
   7   3   0         12.97         13.57         4.22 o
   8   3   0         11.16          9.45         5.11 o
   9   3   0          0.43         -2.53         3.76 o
   0   4   0        276.22        248.09        11.64 o
   1   4   0         35.88         38.36         2.45 o
   2   4   0          4.39          7.36         1.66 o
   3   4   0       1366.20       1401.93        15.00 o
   4   4   0          3.27          3.14         1.43 o
   5   4   0          0.50          1.64         1.61 o
   6   4   0          3.59          4.46         2.52 o
   7   4   0          3.98          5.29         3.46 o
   8   4   0          0.00          0.07         3.84 o
   9   4   0          3.35          3.61         4.87 o
   1   5   0          1.10          2.55         1.23 o
   2   5   0          7.75          5.67         1.41 o
   3   5   0         30.50         37.26         2.94 o
   4   5   0         34.77         41.75         3.42 o
   5   5   0         31.53         31.32         3.26 o
   6   5   0          0.65          1.12         2.87 o
   7   5   0          0.10         -0.51         2.73 o
   8   5   0          0.57          0.69         4.08 o
   9   5   0          0.83          0.50         4.87 o
   0   6   0        926.18        945.54        23.96 o
   1   6   0         20.71         20.65         2.22 o
   2   6   0        190.86        193.40         5.05 o
   3   6   0         10.12         10.12         2.92 o
   4   6   0          1.05         -0.01         1.35 o
   5   6   0         33.41         42.07         4.85 o
   6   6   0         11.59         12.01         3.88 o
   7   6   0         32.52         28.18         5.81 o
   8   6   0          1.49          1.23         4.50 o
   9   6   0          0.67          4.37         5.13 o
   1   7   0          0.52          0.63         1.30 o
   2   7   0        107.80        112.79         4.27 o
   3   7   0         72.87         66.65         9.22 o
   4   7   0          4.74          4.68         1.46 o
   5   7   0          8.75         10.00         3.61 o
   6   7   0          1.14          0.67         2.81 o
   7   7   0         11.35          8.67         3.99 o
   8   7   0          0.99          2.99         3.72 o
   0   8   0        378.99        383.35        12.51 o
   1   8   0         75.25         60.98        11.26 o
   2   8   0         83.70         82.59         4.21 o
   3   8   0         62.43         73.60         4.53 o
   4   8   0          2.38          0.51         1.62 o
   5   8   0         17.83         11.24         3.89 o
   6   8   0         80.75         82.68         8.58 o
   7   8   0          0.00          1.00         3.13 o
   8   8   0          0.01         -0.41         3.52 o
   1   9   0         21.54         13.68         7.30 o
   2   9   0          8.94          9.44         2.30 o
   3   9   0         51.93         55.75         4.44 o
   4   9   0        116.46        109.86         8.44 o
   5   9   0         21.31         23.21         4.79 o
   6   9   0         12.51         20.62         5.09 o
   7   9   0          7.45          6.57         3.92 o
   8   9   0          9.31          7.74         4.75 o
   0  10   0        131.01        131.30         6.46 o
   1  10   0          1.12          2.60         1.80 o
   2  10   0         52.63         57.93         4.55 o
   3  10   0        441.07        433.77         9.74 o
   4  10   0         30.93         41.10         5.99 o
   5  10   0         29.92         29.00         5.74 o
   6  10   0          2.86          0.17         3.31 o
   7  10   0          6.09         11.24         4.76 o
   8  10   0          0.76          0.09         3.91 o
   1  11   0          1.94          2.44         2.00 o
   2  11   0        415.79        396.92         9.51 o
   3  11   0         29.54         32.93         3.99 o
   4  11   0          4.15          5.08         3.21 o
   5  11   0          4.37          2.88         3.34 o
   6  11   0          1.39         -0.94         3.56 o
   7  11   0          5.19          6.57         4.27 o
   0  12   0        654.11        631.10        27.70 o
   1  12   0          0.49          3.51         2.63 o
   2  12   0          6.96          9.10         3.09 o
   3  12   0         99.98        112.99         8.87 o
   4  12   0         27.36         30.26         7.04 o
   5  12   0         20.36         12.00         5.86 o
   6  12   0          8.15          2.36         4.79 o
   7  12   0          1.59         -0.84         5.59 o
   1  13   0        158.95        155.18         8.00 o
   2  13   0          3.10          6.04         2.96 o
   3  13   0          1.08          2.19         3.03 o
   4  13   0          2.37          1.17         4.06 o
   5  13   0         18.01         15.80         6.23 o
   6  13   0          3.38          2.72         5.13 o
   0  14   0          0.01          2.30         3.60 o
   1  14   0         76.23         82.93         7.32 o
   2  14   0         20.77         19.20         4.94 o
   3  14   0         36.07         38.88         8.34 o
   4  14   0         18.02         17.42         6.92 o
   5  14   0          7.52         12.33         6.01 o
   6  14   0          3.57          4.50         5.34 o
   1  15   0          2.34          0.05         2.72 o
   2  15   0         27.63         35.72         6.45 o
   3  15   0         13.87          9.98         5.39 o
   4  15   0          3.18          1.01         4.08 o
   5  15   0         10.87          6.36         5.70 o
   0  16   0          7.58         10.13         5.40 o
   1  16   0          0.06          0.54         3.27 o
   2  16   0         15.13         11.88         4.40 o
   3  16   0          8.16          7.88         5.90 o
   4  16   0          8.06         -0.30         4.32 o
   1  17   0          0.09         -0.89         3.13 o
   2  17   0          0.05          1.20         3.73 o
   3  17   0          0.91          1.08         4.73 o
   0  18   0          0.47         11.60         8.65 o
   1  18   0         11.89         12.31         4.98 o
   2  18   0          1.02          3.99         5.27 o
   2   0   1       7338.43       7049.61        93.09 o
   4   0   1        245.12        253.43         7.89 o
   6   0   1        198.60        193.33         9.62 o
   8   0   1          3.11          2.24         5.76 o
   0   1   1       1659.71       1455.00        59.16 o
   1   1   1       2732.55       2615.60        20.42 o
   2   1   1        437.39        426.00         6.72 o
   3   1   1        160.35        154.45         3.81 o
   4   1   1        464.49        471.64         7.46 o
   5   1   1        170.11        165.20         5.21 o
   6   1   1         87.34         82.46         4.78 o
   7   1   1         12.95         12.69         3.06 o
   8   1   1          1.40          0.64         3.44 o
   9   1   1          0.31          4.03         5.09 o
   1   2   1       5868.82       5517.70        87.03 o
   2   2   1       1055.35        999.50        12.41 o
   3   2   1        145.86        152.41         4.20 o
   4   2   1        732.17        674.38         8.90 o
   5   2   1        127.14        123.41         4.63 o
   6   2   1          2.88          4.54         1.99 o
   7   2   1         97.44         97.48         7.74 o
   8   2   1          5.91          4.56         3.57 o
   9   2   1          6.09          9.57         5.75 o
   0   3   1       3753.85       3414.85       162.33 o
   1   3   1        490.01        462.93         8.91 o
   2   3   1        805.83        769.54        13.22 o
   3   3   1        701.42        689.30         8.62 o
   4   3   1          0.77          1.83         1.35 o
   5   3   1        342.22        343.92         7.36 o
   6   3   1          4.39          4.62         1.93 o
   7   3   1         15.58         21.35         4.24 o
   8   3   1          0.97          1.39         3.10 o
   9   3   1          2.55         -0.45         5.76 o
   1   4   1       1138.36       1083.64        21.77 o
   2   4   1         44.94         49.78         2.46 o
   3   4   1        326.26        325.04         5.03 o
   4   4   1        166.79        172.56         5.34 o
   5   4   1         23.15         25.80         3.19 o
   6   4   1          6.15          5.55         2.42 o
   7   4   1         52.65         50.71         6.01 o
   8   4   1         19.42         16.21         4.94 o
   9   4   1          9.04          7.92         5.59 o
   0   5   1         38.94         40.44         4.52 o
   1   5   1        595.00        577.25         7.72 o
   2   5   1        232.47        234.93         5.70 o
   3   5   1        205.22        204.14         5.68 o
   4   5   1         20.20         21.39         2.34 o
   5   5   1         20.19         21.98         3.12 o
   6   5   1         10.04          8.43         3.62 o
   7   5   1          2.30          4.83         3.35 o
   8   5   1          3.30          1.94         3.53 o
   9   5   1          0.60          5.88         5.32 o
   1   6   1       1077.75       1054.41        17.93 o
   2   6   1         37.71         43.90         3.06 o
   3   6   1         16.06         16.22         2.60 o
   4   6   1         75.33         84.19         4.75 o
   5   6   1         40.27         43.14         5.97 o
   6   6   1          1.85          1.54         2.84 o
   7   6   1          9.06          7.44         3.98 o
   8   6   1          1.38          3.38         3.67 o
   9   6   1          0.64          3.51         5.09 o
   0   7   1        199.96        205.13        15.91 o
   1   7   1        297.72        291.53         9.49 o
   2   7   1        192.38        185.74         5.51 o
   3   7   1        297.53        300.27         7.09 o
   4   7   1         12.40         14.50         2.87 o
   5   7   1         22.40         22.96         4.92 o
   6   7   1         19.73         13.09         4.40 o
   7   7   1          6.19          2.93         3.48 o
   8   7   1          1.23          5.14         3.99 o
   1   8   1        482.23        493.47        14.10 o
   2   8   1        101.53         95.73         4.47 o
   3   8   1         26.14         27.07         3.22 o
   4   8   1         74.59         74.28         6.18 o
   5   8   1         10.52          8.61         3.11 o
   6   8   1         11.82          8.95         3.82 o
   7   8   1         19.03         25.17         5.87 o
   8   8   1          7.42          7.80         4.45 o
   0   9   1        155.61        139.36         8.74 o
   1   9   1         28.63         30.40         3.27 o
   2   9   1        119.88        115.80         5.18 o
   3   9   1         16.66         16.63         2.85 o
   4   9   1          4.65          5.21         2.91 o
   5   9   1         45.74         41.68         6.36 o
   6   9   1          3.99          6.96         4.01 o
   7   9   1         10.71          8.02         4.22 o
   8   9   1          0.06         -1.38         3.80 o
   1  10   1        164.57        172.95         6.33 o
   2  10   1         93.50         94.38         5.41 o
   3  10   1          5.39          6.52         2.40 o
   4  10   1        106.09        109.47         7.18 o
   5  10   1         31.10         31.14         5.78 o
   6  10   1          8.76          8.26         4.41 o
   7  10   1         32.07         31.65         6.63 o
   8  10   1          3.61          5.67         4.69 o
   0  11   1        163.25        151.96         9.02 o
   1  11   1         37.26         39.69         4.21 o
   2  11   1         98.09         95.73         5.80 o
   3  11   1         27.38         26.67         3.77 o
   4  11   1        114.00        124.56         9.70 o
   5  11   1          6.40          6.56         3.72 o
   6  11   1          4.60          1.87         3.61 o
   7  11   1          0.01         -1.60         3.51 o
   1  12   1         37.73         35.00         4.17 o
   2  12   1        294.52        295.77         8.99 o
   3  12   1         63.84         62.39         6.41 o
   4  12   1         51.28         49.38         6.84 o
   5  12   1          0.95          3.38         3.64 o
   6  12   1          5.66          3.24         3.86 o
   7  12   1          0.26          0.05         4.12 o
   0  13   1         98.98        121.44        11.30 o
   1  13   1         52.82         57.10         6.05 o
   2  13   1         51.13         52.49         5.81 o
   3  13   1         14.46         16.54         4.67 o
   4  13   1          6.35          7.85         4.94 o
   5  13   1          2.64         -2.22         4.31 o
   6  13   1          5.90          7.77         5.71 o
   1  14   1         14.93         11.35         3.61 o
   2  14   1         28.08         37.43         5.32 o
   3  14   1          7.39          8.84         5.70 o
   4  14   1         52.21         52.35         9.83 o
   5  14   1          3.55          3.96         5.09 o
   6  14   1          1.82          1.53         4.98 o
   0  15   1          1.01          5.50         4.60 o
   1  15   1          8.90          9.18         3.64 o
   2  15   1          5.47          5.21         3.30 o
   3  15   1         11.01          9.64         5.50 o
   4  15   1          3.97          5.41         5.32 o
   5  15   1         11.56          7.45         5.45 o
   1  16   1          0.08          0.93         2.86 o
   2  16   1          4.32          2.11         4.17 o
   3  16   1          4.36          3.31         5.10 o
   4  16   1          6.09          0.35         4.52 o
   0  17   1          3.42          5.41         5.16 o
   1  17   1          3.15          4.92         4.05 o
   2  17   1          0.96         -1.49         4.36 o
   3  17   1          3.84          1.77         4.75 o
   1  18   1          4.18          5.20         4.17 o
   2  18   1          1.72         -2.04         4.20 o
   2   0   2       1448.45       1356.14        15.81 o
   4   0   2        158.84        148.59         6.35 o
   6   0   2         19.57         23.41         4.57 o
   8   0   2         12.59          7.46         7.66 o
   1   1   2       1046.83        937.45        11.58 o
   2   1   2        627.04        605.69         6.77 o
   3   1   2         44.49         42.75         2.76 o
   4   1   2        732.68        743.02         9.50 o
   5   1   2         72.45         70.37         4.01 o
   6   1   2         10.12          8.40         2.31 o
   7   1   2         79.04         79.67         6.25 o
   8   1   2         10.86         10.55         5.37 o
   9   1   2          2.79          1.85         4.56 o
   0   2   2       5788.43       5435.37       272.92 o
   1   2   2        657.83        654.39         8.97 o
   2   2   2        963.75        952.85        20.20 o
   3   2   2        315.62        312.31         5.71 o
   4   2   2         81.71         82.09         3.87 o
   5   2   2        115.44        110.69         4.49 o
   6   2   2        323.63        323.15         9.16 o
   7   2   2         46.44         46.85         5.03 o
   8   2   2          3.49          6.11         3.86 o
   9   2   2          3.26          2.50         4.74 o
   1   3   2        345.93        325.85         4.78 o
   2   3   2         58.58         56.36         3.28 o
   3   3   2        191.11        186.74         4.75 o
   4   3   2          0.06          1.57         1.31 o
   5   3   2          3.95          3.24         1.83 o
   6   3   2         17.00         16.16         3.11 o
   7   3   2          2.28          2.73         2.52 o
   8   3   2         23.15         21.91         4.81 o
   9   3   2          3.45          4.76         5.34 o
   0   4   2       5371.79       5221.54       211.52 o
   1   4   2         44.33         45.46         2.12 o
   2   4   2        491.07        489.32        10.27 o
   3   4   2        224.80        239.35         6.97 o
   4   4   2         29.00         31.84         2.71 o
   5   4   2         74.94         68.68         5.98 o
   6   4   2        109.89        114.29         6.12 o
   7   4   2          0.11          1.27         2.52 o
   8   4   2         15.48         12.77         4.03 o
   9   4   2          8.79         20.61        10.65 o
   1   5   2        370.51        386.25         7.05 o
   2   5   2         56.81         62.63         2.96 o
   3   5   2         22.95         22.12         1.95 o
   4   5   2        163.48        152.09         6.63 o
   5   5   2         24.13         23.96         3.92 o
   6   5   2         28.46         35.24         4.95 o
   7   5   2         16.75         18.02         4.32 o
   8   5   2          0.36          1.19         3.47 o
   9   5   2          0.43         -1.46         6.08 o
   0   6   2        355.89        370.61        22.08 o
   1   6   2        498.95        483.66        11.13 o
   2   6   2         32.06         33.29         3.00 o
   3   6   2        759.52        746.79        11.08 o
   4   6   2          1.64          0.79         2.12 o
   5   6   2         13.47         16.64         3.74 o
   6   6   2          8.63         10.45         3.38 o
   7   6   2          5.30          6.60         3.97 o
   8   6   2          0.09         -0.98         3.33 o
   9   6   2          0.79          0.70         4.98 o
   1   7   2         62.67         64.70         4.02 o
   2   7   2        113.71        118.66         4.67 o
   3   7   2         63.77         72.31         5.14 o
   4   7   2         10.87         11.47         3.73 o
   5   7   2          4.70          3.44         3.36 o
   6   7   2         13.35         14.96         4.62 o
   7   7   2          1.31          0.56         3.16 o
   8   7   2          0.88          1.65         3.53 o
   0   8   2        427.87        435.13        24.33 o
   1   8   2         21.98         26.63         3.09 o
   2   8   2         31.45         32.98         3.42 o
   3   8   2        153.27        154.45         5.70 o
   4   8   2          7.14          7.07         3.00 o
   5   8   2         38.36         39.16         7.54 o
   6   8   2         32.81         32.69         6.11 o
   7   8   2          2.64          1.20         3.58 o
   8   8   2          3.77          4.22         4.37 o
   1   9   2         46.32         46.90         4.19 o
   2   9   2          1.73         -1.54         1.66 o
   3   9   2         46.40         45.36         4.23 o
   4   9   2          1.20          0.97         2.74 o
   5   9   2         16.58         15.00         3.89 o
   6   9   2          0.11          0.38         3.45 o
   7   9   2          3.14          1.59         3.54 o
   8   9   2         10.46         10.66         4.95 o
   0  10   2         40.55         34.89         6.35 o
   1  10   2         24.49         25.99         3.60 o
   2  10   2         21.48         19.52         3.33 o
   3  10   2         71.86         70.84         6.52 o
   4  10   2          8.47          6.59         3.01 o
   5  10   2         16.00         18.52         4.19 o
   6  10   2          4.94          2.30         3.81 o
   7  10   2         16.89         23.68         6.10 o
   1  11   2         59.79         64.31         5.35 o
   2  11   2         28.26         27.72         3.91 o
   3  11   2         13.13         13.43         3.83 o
   4  11   2         45.77         47.97         5.93 o
   5  11   2          0.73          2.34         3.53 o
   6  11   2          2.15          3.05         3.64 o
   7  11   2          1.45          2.81         4.16 o
   0  12   2         40.51         44.70         7.99 o
   1  12   2          5.80          7.60         2.85 o
   2  12   2         52.84         52.02         5.17 o
   3  12   2         45.61         48.14         6.08 o
   4  12   2         17.72         20.08         4.71 o
   5  12   2         26.98         30.20         6.25 o
   6  12   2          3.59          2.40         4.11 o
   7  12   2          0.01          4.83         4.51 o
   1  13   2          1.13         -0.89         2.28 o
   2  13   2         56.18         56.59         5.50 o
   3  13   2         10.79         10.80         3.88 o
   4  13   2         49.14         50.89         7.46 o
   5  13   2          5.81          3.09         3.85 o
   6  13   2          2.25         -0.12         4.14 o
   0  14   2         18.30         10.78         5.14 o
   1  14   2         26.21         19.36         4.25 o
   2  14   2         17.34         15.79         5.04 o
   3  14   2          4.42          4.66         3.48 o
   4  14   2          1.50          3.13         4.84 o
   5  14   2          4.25          1.31         5.64 o
   6  14   2         10.75         11.37         6.40 o
   1  15   2          9.70          7.96         3.49 o
   2  15   2          2.68          2.73         3.97 o
   3  15   2         12.23          5.45         5.35 o
   4  15   2          0.96         -1.07         4.44 o
   5  15   2          7.58         10.59         9.62 o
   0  16   2          2.90          5.16         4.70 o
   1  16   2          0.49          0.22         3.16 o
   2  16   2         15.23         13.25         5.08 o
   3  16   2          1.87          4.23         5.13 o
   4  16   2         13.20         11.85         6.71 o
   1  17   2         24.38         17.52         4.82 o
   2  17   2          7.47          4.88         5.29 o
   3  17   2          0.06         -1.31         4.23 o
   0  18   2          1.82          6.35         5.93 o
   1  18   2         12.33          9.33         4.95 o
   2   0   3        348.56        338.46         8.97 o
   4   0   3         58.19         63.90         5.12 o
   6   0   3        149.27        165.34        16.52 o
   8   0   3          1.52          0.69         4.03 o
   1   1   3         51.31         55.29         2.91 o
   2   1   3        205.27        194.96         4.48 o
   3   1   3        492.27        491.10         7.63 o
   4   1   3          9.51          9.79         1.93 o
   5   1   3         62.55         73.02         4.21 o
   6   1   3         74.70         78.45         5.94 o
   7   1   3         45.28         42.62         5.66 o
   8   1   3          5.29          4.58         3.67 o
   9   1   3          0.81          5.44         5.35 o
   1   2   3         35.40         37.86         2.37 o
   2   2   3        130.52        132.19         2.83 o
   3   2   3        272.53        275.34         5.44 o
   4   2   3        115.84        143.85         4.80 o
   5   2   3         58.24         64.96         5.17 o
   6   2   3         86.21         82.86         6.07 o
   7   2   3         10.23          6.83         3.25 o
   8   2   3         14.23         20.09         5.52 o
   9   2   3         25.57         30.04         8.97 o
   0   3   3        916.08        913.76        32.49 o
   1   3   3        211.38        212.31         4.88 o
   2   3   3        163.08        161.91         6.09 o
   3   3   3         30.80         32.50         3.61 o
   4   3   3        106.18        103.51         3.87 o
   5   3   3         76.24         86.24         6.73 o
   6   3   3          9.73         11.35         3.03 o
   7   3   3         11.52          8.99         2.92 o
   8   3   3         10.32          5.24         3.89 o
   9   3   3          2.73          1.45         4.49 o
   1   4   3         18.03         19.44         1.95 o
   2   4   3         43.13         45.40         2.61 o
   3   4   3         82.07         83.31         4.80 o
   4   4   3         12.50         13.51         3.10 o
   5   4   3         15.30         14.58         3.53 o
   6   4   3         44.89         55.44         5.31 o
   7   4   3         17.12         18.72         3.67 o
   8   4   3         13.06          7.64         4.61 o
   9   4   3          2.28          3.84         5.30 o
   0   5   3        744.23        661.22        29.98 o
   1   5   3        966.11        969.23        18.65 o
   2   5   3         24.68         27.94         2.48 o
   3   5   3         83.96         86.47         4.96 o
   4   5   3         25.42         26.89         4.01 o
   5   5   3          7.24          6.69         2.96 o
   6   5   3         10.63         10.40         3.36 o
   7   5   3          7.64          7.38         3.43 o
   8   5   3         10.96          8.15         3.74 o
   1   6   3        848.28        843.37        27.57 o
   2   6   3          1.91          1.65         1.19 o
   3   6   3         71.42         77.68         5.19 o
   4   6   3          4.87          5.43         2.67 o
   5   6   3         23.66         29.61         4.52 o
   6   6   3          7.49          5.48         3.06 o
   7   6   3         16.39         13.13         4.03 o
   8   6   3          4.41          4.62         3.49 o
   0   7   3         80.06         82.35         7.09 o
   1   7   3          5.50          7.31         2.09 o
   2   7   3         45.78         49.21         3.76 o
   3   7   3         36.01         40.55         3.88 o
   4   7   3         64.50         68.45         6.02 o
   5   7   3         16.82         13.19         3.73 o
   6   7   3          8.34          6.03         3.23 o
   7   7   3          7.07          6.88         4.31 o
   8   7   3          3.67          1.44         3.87 o
   1   8   3         55.02         57.97         5.71 o
   2   8   3        165.73        167.92         6.08 o
   3   8   3         35.21         34.48         4.72 o
   4   8   3         45.13         38.08         5.19 o
   5   8   3         10.27         11.90         4.54 o
   6   8   3         17.98         13.59         4.71 o
   7   8   3          5.39          6.25         4.05 o
   8   8   3          8.35          3.40         4.21 o
   0   9   3        182.18        184.70        17.28 o
   1   9   3         12.11         14.35         2.84 o
   2   9   3         20.41         26.20         3.54 o
   3   9   3        192.20        175.62         8.31 o
   4   9   3         39.46         39.22         5.33 o
   5   9   3          9.80         10.51         3.61 o
   6   9   3          0.35          2.57         3.06 o
   7   9   3          9.23          9.21         4.71 o
   8   9   3          2.66         -1.01         3.89 o
   1  10   3          2.13          1.17         2.23 o
   2  10   3         20.64         21.15         3.53 o
   3  10   3         27.48         23.22         4.51 o
   4  10   3         51.87         65.09         6.87 o
   5  10   3         16.47         16.77         4.38 o
   6  10   3          1.79          4.44         3.85 o
   7  10   3          1.55          2.07         4.12 o
   0  11   3         25.82         22.13         5.80 o
   1  11   3         11.03          8.80         2.94 o
   2  11   3          5.26          4.79         2.49 o
   3  11   3         98.43         98.19         8.06 o
   4  11   3         26.66         28.49         5.05 o
   5  11   3          3.30          2.94         3.33 o
   6  11   3          6.32          6.68         4.13 o
   7  11   3          5.48          6.90         4.90 o
   1  12   3         26.95         29.17         4.09 o
   2  12   3          0.75          0.61         2.84 o
   3  12   3         19.96         18.55         4.45 o
   4  12   3         10.90         11.84         4.08 o
   5  12   3          1.65          1.37         3.55 o
   6  12   3         11.72         12.74         5.24 o
   0  13   3          5.19          4.99         4.48 o
   1  13   3         21.73         22.37         3.95 o
   2  13   3         33.82         32.99         5.25 o
   3  13   3          6.31          6.36         3.45 o
   4  13   3         14.08          9.81         4.06 o
   5  13   3          5.23          3.92         4.23 o
   6  13   3          8.15          8.55         4.99 o
   1  14   3          3.77          3.24         2.66 o
   2  14   3          2.09          5.64         3.57 o
   3  14   3          8.17          9.14         3.93 o
   4  14   3          6.18          7.85         4.39 o
   5  14   3          3.79          9.74         4.97 o
   0  15   3          6.77         12.47         5.93 o
   1  15   3         15.98         14.86         4.21 o
   2  15   3         11.99         15.31         5.38 o
   3  15   3          5.70          4.97         4.48 o
   4  15   3          1.67          2.41         5.22 o
   5  15   3          9.96          7.22         7.95 o
   1  16   3          4.12          2.71         3.99 o
   2  16   3          9.82         11.45         5.43 o
   3  16   3          5.18         10.59         6.28 o
   4  16   3          7.89          8.93         6.58 o
   0  17   3          0.75         -0.87         4.40 o
   1  17   3          8.45         10.96         5.02 o
   2  17   3          0.71          0.41         4.20 o
   3  17   3          0.74          2.46         5.63 o
   2   0   4        118.61        135.24        11.35 o
   4   0   4        180.85        162.20         7.25 o
   6   0   4         24.11         25.82         6.35 o
   8   0   4          6.33         10.89         5.62 o
   1   1   4        358.59        336.44         7.68 o
   2   1   4        127.96        128.28         4.62 o
   3   1   4         47.98         51.91         3.50 o
   4   1   4         32.09         34.65         3.36 o
   5   1   4         78.84         79.98         5.42 o
   6   1   4          3.48          3.50         2.71 o
   7   1   4          2.41          3.64         2.97 o
   8   1   4          1.28          1.72         3.01 o
   9   1   4          0.12          0.54         4.67 o
   0   2   4         24.61         22.43         5.84 o
   1   2   4        240.60        253.97         7.63 o
   2   2   4         43.12         45.38         3.09 o
   3   2   4        225.57        235.84         4.20 o
   4   2   4         11.40         14.55         3.19 o
   5   2   4         14.65         16.72         3.61 o
   6   2   4         37.74         46.78         5.02 o
   7   2   4         24.14         23.28         4.64 o
   8   2   4         10.82         10.85         4.01 o
   9   2   4          1.34          2.26         5.09 o
   1   3   4        926.73        918.93        21.80 o
   2   3   4        189.22        193.11         4.07 o
   3   3   4         21.82         19.52         3.20 o
   4   3   4          5.12          3.44         2.39 o
   5   3   4         18.83         20.97         3.94 o
   6   3   4         10.60         11.24         2.93 o
   7   3   4         27.24         30.26         5.22 o
   8   3   4          7.20          4.17         3.75 o
   0   4   4        691.20        715.74        24.12 o
   1   4   4         43.83         45.24         3.05 o
   2   4   4         87.90         86.92         3.72 o
   3   4   4         16.12         16.76         3.13 o
   4   4   4        113.71        108.69         6.15 o
   5   4   4         25.75         28.47         4.51 o
   6   4   4         51.88         52.58         5.93 o
   7   4   4         17.22         17.04         3.80 o
   8   4   4          6.49          2.66         3.80 o
   1   5   4        328.45        298.77         9.12 o
   2   5   4        191.15        190.34         5.18 o
   3   5   4         80.47         83.85         5.62 o
   4   5   4         58.99         59.12         5.67 o
   5   5   4         86.48         83.65         8.74 o
   6   5   4         24.23         22.54         4.49 o
   7   5   4         25.53         29.06         4.59 o
   8   5   4          5.88          3.43         4.00 o
   0   6   4         77.05         75.41         6.74 o
   1   6   4        120.54        120.17         5.47 o
   2   6   4         92.04         92.55         3.77 o
   3   6   4         70.02         71.26         5.12 o
   4   6   4         20.48         19.93         3.73 o
   5   6   4         87.28         93.06         6.98 o
   6   6   4          1.81          1.42         2.53 o
   7   6   4         10.15         16.71         4.38 o
   8   6   4          1.03         -0.40         3.43 o
   1   7   4         34.04         33.29         4.00 o
   2   7   4         18.68         16.89         2.87 o
   3   7   4         24.68         30.25         3.68 o
   4   7   4        121.60        123.11         6.91 o
   5   7   4         13.65         14.23         3.70 o
   6   7   4         20.98         16.65         4.94 o
   7   7   4          4.39          6.19         4.04 o
   8   7   4          6.05          7.12         4.55 o
   0   8   4         13.81         21.88         5.17 o
   1   8   4         74.13         73.57         5.51 o
   2   8   4         27.39         31.49         3.71 o
   3   8   4         66.24         60.45         6.19 o
   4   8   4         30.86         35.60         5.11 o
   5   8   4         16.05         15.78         4.90 o
   6   8   4          3.33          3.66         3.80 o
   7   8   4         13.78         20.21         6.03 o
   8   8   4          8.53         11.46         5.34 o
   1   9   4         14.84         20.57         3.34 o
   2   9   4          2.05          0.28         2.06 o
   3   9   4          0.44         -0.20         2.74 o
   4   9   4         20.07         16.25         4.19 o
   5   9   4          8.39         12.72         3.95 o
   6   9   4          5.19          3.18         3.42 o
   7   9   4          4.83          4.38         4.19 o
   0  10   4         39.66         38.94        14.45 o
   1  10   4          6.37          4.81         2.61 o
   2  10   4         63.94         66.07         6.83 o
   3  10   4         72.74         70.39         7.01 o
   4  10   4          5.72          5.98         3.48 o
   5  10   4          1.47          0.60         2.97 o
   6  10   4          1.15          4.12         3.49 o
   7  10   4          9.17          3.37         4.21 o
   1  11   4          7.94          5.87         2.63 o
   2  11   4         49.40         47.93         6.00 o
   3  11   4         13.65         10.65         3.89 o
   4  11   4         11.60          7.85         3.77 o
   5  11   4          1.99         -0.28         3.14 o
   6  11   4          0.50          0.13         3.26 o
   7  11   4          2.32          0.63         4.45 o
   0  12   4         67.22         74.88        10.03 o
   1  12   4          6.80          2.27         2.42 o
   2  12   4          2.78          3.72         3.40 o
   3  12   4         18.08         14.98         4.35 o
   4  12   4          3.78          3.11         3.53 o
   5  12   4         12.86          8.07         3.94 o
   6  12   4          6.21          5.93         4.55 o
   1  13   4          0.44          1.02         2.66 o
   2  13   4          0.14         -1.29         2.92 o
   3  13   4          8.79          3.53         3.58 o
   4  13   4          2.60          0.15         3.28 o
   5  13   4          0.98         -2.67         3.38 o
   6  13   4          1.13          4.77         4.72 o
   0  14   4         28.79         21.61         5.41 o
   1  14   4          6.53          4.72         3.43 o
   2  14   4          1.26         -0.58         3.13 o
   3  14   4          0.97          2.94         3.53 o
   4  14   4          0.31          0.33         3.69 o
   5  14   4          1.84         -2.59         4.04 o
   1  15   4          2.64          1.60         3.23 o
   2  15   4          6.71          5.96         3.83 o
   3  15   4          1.23         -0.55         3.43 o
   4  15   4          3.88          3.24         4.03 o
   0  16   4          7.05          2.32         5.08 o
   1  16   4          0.36          0.47         3.81 o
   2  16   4          6.26          3.86         4.58 o
   3  16   4          5.85         11.55         5.29 o
   1  17   4          3.60          5.54         4.82 o
   2  17   4          7.54         10.00         5.55 o
   2   0   5       1301.27       1270.31        21.06 o
   4   0   5        334.33        343.29        10.82 o
   6   0   5          9.80         10.07         4.92 o
   8   0   5          3.54          0.10         9.20 o
   1   1   5         53.11         60.74         4.67 o
   2   1   5         47.27         51.55         4.13 o
   3   1   5         28.74         31.53         3.27 o
   4   1   5         13.46         12.37         3.20 o
   5   1   5         28.58         29.18         4.72 o
   6   1   5          6.70          6.10         3.28 o
   7   1   5          1.67          3.43         3.26 o
   8   1   5          2.88          3.24         3.36 o
   1   2   5         64.55         77.78         5.52 o
   2   2   5          5.08          5.19         1.82 o
   3   2   5          2.86          4.12         1.94 o
   4   2   5         96.94        106.52         6.34 o
   5   2   5         42.25         46.86         5.48 o
   6   2   5          1.43         -1.23         2.41 o
   7   2   5          1.04          1.01         2.79 o
   8   2   5          5.41          7.63         3.89 o
   0   3   5        122.12        113.59        15.91 o
   1   3   5        211.73        209.00         7.48 o
   2   3   5         61.01         65.97         3.30 o
   3   3   5          2.84          2.36         2.46 o
   4   3   5         13.49         13.76         3.49 o
   5   3   5         20.30         19.30         4.15 o
   6   3   5         10.19          9.77         3.43 o
   7   3   5         25.31         28.20         5.34 o
   8   3   5          5.33          2.58         3.29 o
   1   4   5         95.64         87.32         4.22 o
   2   4   5         27.12         25.88         2.39 o
   3   4   5          2.58          1.92         2.45 o
   4   4   5          4.13          4.92         2.77 o
   5   4   5         38.50         47.16         5.42 o
   6   4   5         70.56         76.04         7.28 o
   7   4   5         12.34         15.94         4.34 o
   8   4   5         10.03         10.78         4.31 o
   0   5   5        195.11        198.81        16.28 o
   1   5   5        103.04        103.93         4.40 o
   2   5   5         61.99         66.56         4.02 o
   3   5   5         72.01         63.66         6.39 o
   4   5   5         49.44         48.26         5.48 o
   5   5   5         26.19         26.63         4.53 o
   6   5   5          2.81          4.82         3.10 o
   7   5   5          4.21          3.40         3.42 o
   8   5   5          6.80          5.03         4.39 o
   1   6   5          6.64          7.00         2.03 o
   2   6   5         16.07         14.60         2.36 o
   3   6   5        130.21        125.15         6.43 o
   4   6   5         66.14         66.03         6.23 o
   5   6   5         32.49         31.79         4.88 o
   6   6   5         12.40         13.17         4.80 o
   7   6   5          5.23          7.29         4.36 o
   8   6   5          0.04          1.34         5.25 o
   0   7   5         33.26         31.94         5.77 o
   1   7   5         26.58         30.43         4.09 o
   2   7   5        152.14        147.63         7.69 o
   3   7   5        124.16        116.89         8.79 o
   4   7   5         95.67         86.22         8.77 o
   5   7   5         56.45         59.30         7.87 o
   6   7   5          4.13         -0.53         3.34 o
   7   7   5          4.26          5.06         4.32 o
   1   8   5         16.63         19.62         3.66 o
   2   8   5        163.79        160.56         8.13 o
   3   8   5         29.24         30.45         5.10 o
   4   8   5         34.80         28.60         4.98 o
   5   8   5         37.87         44.92         7.29 o
   6   8   5         14.92         14.02         5.10 o
   7   8   5          9.45         11.33         5.10 o
   0   9   5         34.91         34.13         6.53 o
   1   9   5         32.05         28.57         3.94 o
   2   9   5        135.18        124.24         7.86 o
   3   9   5         12.81         13.96         4.03 o
   4   9   5         18.07         12.79         4.11 o
   5   9   5          2.93          3.14         3.40 o
   6   9   5          8.08          5.68         4.06 o
   7   9   5          4.32          2.98         4.26 o
   1  10   5         49.94         49.10         5.08 o
   2  10   5         11.44         13.35         4.04 o
   3  10   5          1.37          0.22         3.03 o
   4  10   5         22.23         26.21         5.08 o
   5  10   5         13.14         12.04         4.37 o
   6  10   5          0.44         -0.03         3.29 o
   7  10   5          9.73          8.01         4.37 o
   0  11   5         24.44         16.96         5.64 o
   1  11   5         17.70         15.87         3.64 o
   2  11   5          5.04          3.62         3.28 o
   3  11   5         10.35          6.67         3.55 o
   4  11   5         15.28         13.55         4.19 o
   5  11   5         17.25         19.98         5.27 o
   6  11   5          0.03         -0.25         3.67 o
   1  12   5         19.57         21.32         4.61 o
   2  12   5          8.44          7.75         3.70 o
   3  12   5          2.31          4.13         3.56 o
   4  12   5          2.78          1.34         3.37 o
   5  12   5          1.93          4.20         3.98 o
   6  12   5          0.67         -0.19         3.95 o
   0  13   5          6.44          7.07         5.08 o
   1  13   5         24.95         14.29         4.31 o
   2  13   5          0.07         -0.46         3.09 o
   3  13   5         23.68         20.41         4.84 o
   4  13   5          1.49          4.90         3.86 o
   5  13   5          8.35          8.34         4.81 o
   1  14   5         13.46         15.76         4.79 o
   2  14   5          4.19          2.73         3.56 o
   3  14   5          0.36          1.78         3.45 o
   4  14   5          0.08         -0.16         3.63 o
   0  15   5          4.17          4.10         5.56 o
   1  15   5          1.59          3.66         3.56 o
   2  15   5          3.44          2.58         3.69 o
   3  15   5          0.25          1.93         3.70 o
   4  15   5          4.99          7.40         4.95 o
   1  16   5          1.01          2.29         4.52 o
   2  16   5          0.38          1.60         4.54 o
   2   0   6         11.70         13.50         4.09 o
   4   0   6          2.00          5.49         3.98 o
   6   0   6          0.63          1.28         4.44 o
   8   0   6          3.85          4.41         6.29 o
   1   1   6        463.86        450.46        16.09 o
   2   1   6         19.03         23.25         3.36 o
   3   1   6         51.17         47.20         4.21 o
   4   1   6          4.80          4.60         2.84 o
   5   1   6         22.71         22.21         4.63 o
   6   1   6          2.89          2.22         3.03 o
   7   1   6         14.88         18.85         4.81 o
   8   1   6          1.72          2.98         3.64 o
   0   2   6        181.05        167.56        14.02 o
   1   2   6         67.11         69.57         5.85 o
   2   2   6         18.82         17.30         2.81 o
   3   2   6         80.84         80.26         6.32 o
   4   2   6         47.74         50.60         5.69 o
   5   2   6         38.48         33.72         5.93 o
   6   2   6         33.25         30.13         5.12 o
   7   2   6          4.38          7.08         3.71 o
   8   2   6          0.69          1.03         3.44 o
   1   3   6        159.26        160.03         6.32 o
   2   3   6         13.96         13.38         2.28 o
   3   3   6         14.93         14.34         3.48 o
   4   3   6         79.48         86.44         7.14 o
   5   3   6         65.15         75.33         6.98 o
   6   3   6         11.03         12.64         3.92 o
   7   3   6          4.18          6.05         3.63 o
   8   3   6          0.24         -0.51         3.19 o
   0   4   6        206.64        198.81        10.75 o
   1   4   6         16.29         16.62         2.84 o
   2   4   6         89.47         92.41         4.99 o
   3   4   6         99.44        100.21         6.69 o
   4   4   6         72.11         68.71         6.43 o
   5   4   6         23.39         23.13         4.62 o
   6   4   6         35.75         37.23         6.82 o
   7   4   6          4.72          4.73         3.39 o
   8   4   6          3.73          5.03         4.07 o
   1   5   6         65.64         64.21         4.31 o
   2   5   6         49.51         50.97         5.60 o
   3   5   6         52.84         49.07         5.41 o
   4   5   6          1.96          2.90         2.75 o
   5   5   6         17.34         19.05         4.17 o
   6   5   6          6.20          2.08         4.73 o
   7   5   6          1.46          0.14         3.61 o
   0   6   6         88.08         94.02         8.75 o
   1   6   6        310.72        299.73         9.54 o
   2   6   6         35.06         31.67         4.84 o
   3   6   6        195.54        195.46        10.55 o
   4   6   6         22.47         18.70         5.09 o
   5   6   6          9.40          9.05         4.23 o
   6   6   6          3.10          3.55         3.88 o
   7   6   6          7.83          4.86         5.37 o
   1   7   6        158.70        151.51         7.43 o
   2   7   6        107.51         99.76         8.90 o
   3   7   6          3.86          0.07         2.61 o
   4   7   6          9.50         10.12         4.14 o
   5   7   6         19.45         18.45         5.58 o
   6   7   6          8.16          9.50         4.76 o
   7   7   6          4.44          0.48         4.71 o
   0   8   6        106.46         97.26         9.49 o
   1   8   6          2.36          4.95         2.69 o
   2   8   6         15.53         15.28         3.84 o
   3   8   6        170.37        157.07         8.86 o
   4   8   6         36.72         31.78         5.46 o
   5   8   6          1.48          0.51         3.54 o
   6   8   6          5.37          7.14         4.61 o
   7   8   6          7.60          3.87         4.54 o
   1   9   6          1.51          4.87         2.64 o
   2   9   6         21.80         23.82         4.74 o
   3   9   6          2.14          5.72         3.57 o
   4   9   6         17.95         20.14         4.76 o
   5   9   6          2.83          3.55         3.64 o
   6   9   6         13.15         16.71         5.10 o
   0  10   6         19.46         19.58         5.79 o
   1  10   6          4.88          1.88         2.99 o
   2  10   6         12.37          8.17         3.75 o
   3  10   6         40.96         40.29         6.27 o
   4  10   6          8.65         11.64         4.26 o
   5  10   6          5.23          3.80         3.67 o
   6  10   6          7.58         11.97         4.62 o
   1  11   6          3.15          2.30         3.19 o
   2  11   6         11.78          6.19         3.58 o
   3  11   6         12.95         11.59         4.07 o
   4  11   6          4.25          1.83         3.77 o
   5  11   6          0.58         -1.73         3.41 o
   6  11   6          0.10          1.01         3.84 o
   0  12   6         90.76         83.64        11.23 o
   1  12   6          3.39          2.19         3.27 o
   2  12   6          4.63          0.95         3.07 o
   3  12   6         10.01          9.25         4.20 o
   4  12   6          2.29          5.06         3.96 o
   5  12   6          0.25          0.84         4.02 o
   1  13   6          0.81         -2.76         3.03 o
   2  13   6         13.16         16.54         4.81 o
   3  13   6          0.13          2.48         3.75 o
   4  13   6          0.38         -1.23         3.75 o
   0  14   6         10.08          6.67         5.34 o
   1  14   6          0.25          0.54         3.42 o
   2  14   6          5.31          3.45         4.04 o
   3  14   6         11.04         10.86         4.81 o
   4  14   6          1.52          2.67         4.40 o
   1  15   6          0.62          0.70         3.68 o
   2  15   6          1.28         -2.14         3.60 o
   3  15   6          1.03          3.74         4.06 o
   0  16   6          7.68          7.97         6.20 o
   1  16   6          1.75         -2.18         4.51 o
   2   0   7          7.69          8.99         4.21 o
   4   0   7          1.17          2.83         3.61 o
   6   0   7          0.32          0.64         3.93 o
   0   1   7         25.91         19.53         7.37 o
   1   1   7         63.21         64.44         6.32 o
   2   1   7          2.55          4.27         2.63 o
   3   1   7          7.97         10.35         3.31 o
   4   1   7          0.93         -0.08         2.80 o
   5   1   7         12.10          9.97         3.75 o
   6   1   7          3.12          3.55         3.17 o
   7   1   7          0.85         -1.10         3.21 o
   1   2   7          5.93          7.49         2.72 o
   2   2   7         54.86         60.07         5.79 o
   3   2   7          4.60          6.21         3.04 o
   4   2   7         66.44         68.18         7.84 o
   5   2   7         22.43         21.49         5.30 o
   6   2   7          1.30          2.43         3.15 o
   7   2   7          0.96         -0.22         3.00 o
   0   3   7         33.98         36.07         6.65 o
   1   3   7         42.75         47.28         4.84 o
   2   3   7         12.60         12.20         3.32 o
   3   3   7         11.85         10.05         3.40 o
   4   3   7          1.55         -1.96         2.38 o
   5   3   7         12.59         12.64         4.40 o
   6   3   7          2.35          1.97         3.17 o
   7   3   7          3.39          1.58         3.38 o
   1   4   7          3.04          4.08         2.30 o
   2   4   7        279.91        285.10         9.78 o
   3   4   7         12.35         11.73         3.48 o
   4   4   7        146.46        147.52         8.56 o
   5   4   7          2.96          3.06         3.53 o
   6   4   7          2.46          3.01         4.98 o
   7   4   7          4.31          2.12         4.25 o
   0   5   7        124.92        126.23        13.27 o
   1   5   7         71.69         64.83         5.96 o
   2   5   7         98.48         82.31         7.23 o
   3   5   7        136.57        141.06         9.51 o
   4   5   7          7.56          8.04         4.10 o
   5   5   7          5.24          5.36         3.94 o
   6   5   7          9.75          6.56         5.78 o
   7   5   7          1.96          5.25         4.49 o
   1   6   7        343.05        317.18        10.51 o
   2   6   7         23.93         26.28         4.84 o
   3   6   7          8.69         11.39         4.41 o
   4   6   7         21.64         17.30         5.29 o
   5   6   7         69.82         64.44         8.49 o
   6   6   7          1.54          3.88         5.50 o
   7   6   7          6.05          5.45         5.83 o
   0   7   7        190.72        163.96        11.59 o
   1   7   7         17.44         17.08         3.89 o
   2   7   7         83.97         82.42         7.71 o
   3   7   7          7.44          7.96         3.50 o
   4   7   7         20.05         19.07         5.30 o
   5   7   7          4.79          2.66         4.11 o
   6   7   7          2.88          3.25         5.73 o
   1   8   7         22.37         19.70         5.30 o
   2   8   7         80.95         76.92         7.65 o
   3   8   7         19.24         16.64         4.48 o
   4   8   7         13.90         13.60         4.33 o
   5   8   7         10.46          5.36         3.73 o
   6   8   7          1.17          0.81         4.03 o
   0   9   7          4.23          3.90         4.61 o
   1   9   7         26.60         29.58         5.22 o
   2   9   7         24.49         21.21         4.85 o
   3   9   7         15.78         13.95         4.40 o
   4   9   7          3.31          3.48         3.53 o
   5   9   7          8.28          9.94         4.24 o
   6   9   7          2.88          3.14         3.74 o
   1  10   7          0.73          0.10         2.96 o
   2  10   7         15.00         15.38         4.53 o
   3  10   7          0.41          2.96         3.42 o
   4  10   7          1.58          5.81         3.98 o
   5  10   7          5.31          4.46         3.92 o
   0  11   7          4.82          5.78         5.33 o
   1  11   7          9.00          6.36         3.64 o
   2  11   7         13.49         10.81         4.17 o
   3  11   7          2.83          1.32         3.45 o
   4  11   7          2.84          1.80         3.85 o
   5  11   7          4.15          4.49         4.23 o
   1  12   7          1.03          2.15         3.29 o
   2  12   7          8.51          6.23         3.93 o
   3  12   7          1.55          0.69         3.52 o
   4  12   7          2.15          4.23         4.14 o
   0  13   7          6.09         -3.52         7.22 o
   1  13   7          2.38          1.09         3.50 o
   2  13   7          7.32          7.41         4.26 o
   3  13   7          1.19          2.24         3.96 o
   4  13   7          5.46          5.64         4.62 o
   1  14   7          9.78          8.20         4.73 o
   2  14   7          1.47          3.40         4.32 o
   0  15   7          0.14          0.01         5.63 o
   1  15   7          3.90          3.05         5.02 o
   2   0   8         58.01         61.83         8.58 o
   4   0   8         44.53         33.90        10.12 o
   6   0   8          4.97          6.11         5.02 o
   1   1   8         34.60         37.81         4.88 o
   2   1   8          6.38          4.69         3.40 o
   3   1   8          2.76          2.54         3.27 o
   4   1   8          0.05         -0.13         3.06 o
   5   1   8          8.75          7.85         3.69 o
   6   1   8          5.48          6.46         3.81 o
   7   1   8          1.34         -0.08         3.56 o
   0   2   8         23.34         24.18         5.91 o
   1   2   8         45.55         49.77         5.23 o
   2   2   8         55.61         61.75         6.23 o
   3   2   8         35.01         39.62         5.31 o
   4   2   8          5.26          5.08         3.72 o
   5   2   8         17.36         15.00         4.30 o
   6   2   8          1.91          0.97         3.03 o
   7   2   8          3.82          1.94         3.74 o
   1   3   8         54.76         61.13         5.35 o
   2   3   8          5.22          4.13         2.77 o
   3   3   8         12.61         15.25         4.06 o
   4   3   8         12.50         11.72         4.33 o
   5   3   8         13.03         12.11         5.85 o
   6   3   8          4.39          4.80         3.93 o
   7   3   8          4.22          7.62         4.79 o
   0   4   8         55.11         52.26         8.46 o
   1   4   8         21.80         23.98         4.28 o
   2   4   8         27.46         21.51         5.21 o
   3   4   8         14.27         11.19         4.34 o
   4   4   8         18.70         20.89         5.64 o
   5   4   8         20.54         18.72         6.85 o
   6   4   8         11.33         11.01         6.14 o
   1   5   8        109.66        111.93         9.98 o
   2   5   8          4.48          4.24         3.23 o
   3   5   8         22.70         25.51         5.68 o
   4   5   8          5.55          4.02         3.96 o
   5   5   8         14.74         16.05         6.56 o
   6   5   8          0.25          0.53         4.78 o
   0   6   8          6.57          3.45         4.07 o
   1   6   8         99.51         85.85        11.51 o
   2   6   8          2.94          2.56         3.22 o
   3   6   8        114.38        100.93         8.78 o
   4   6   8          3.81          2.92         3.76 o
   5   6   8          0.79          2.95         4.95 o
   6   6   8          1.37          2.21         4.86 o
   1   7   8         17.52         16.44         4.28 o
   2   7   8         22.31         18.39         4.61 o
   3   7   8          3.44          4.59         3.63 o
   4   7   8          8.16          3.92         3.43 o
   5   7   8          3.51          5.32         5.48 o
   6   7   8          1.39         -1.59         5.01 o
   0   8   8         29.60         30.45         7.22 o
   1   8   8         25.02         21.68         4.90 o
   2   8   8         11.01          6.27         3.78 o
   3   8   8          1.42          0.81         3.09 o
   4   8   8         11.60          8.46         4.11 o
   5   8   8         13.64         13.46         4.98 o
   1   9   8          4.28          5.01         3.45 o
   2   9   8          2.29          2.59         3.54 o
   3   9   8          0.09          2.94         3.42 o
   4   9   8         14.08         10.90         4.60 o
   5   9   8          3.05          5.02         4.25 o
   0  10   8          2.08          1.04         6.77 o
   1  10   8          8.18          5.06         3.56 o
   2  10   8         16.45         13.36         4.45 o
   3  10   8          0.96         -0.07         3.45 o
   4  10   8          2.17          4.48         4.09 o
   1  11   8          4.28          1.93         3.64 o
   2  11   8          4.10          7.33         4.24 o
   3  11   8          0.97          3.37         4.01 o
   4  11   8          4.90          1.79         4.17 o
   0  12   8          3.81          9.18         8.83 o
   1  12   8          1.83          2.54         3.67 o
   2  12   8          4.85          5.84         4.49 o
   3  12   8          9.96         10.75         4.96 o
   1  13   8          4.14          1.85         4.76 o
   2  13   8          4.56          3.44         4.42 o
   2   0   9         83.09         79.08        15.00 o
   4   0   9         11.12         10.53         5.62 o
   6   0   9          5.91         -1.24         4.65 o
   0   1   9         41.07         25.88         9.24 o
   1   1   9         18.09         18.12         4.82 o
   2   1   9          1.80          3.68         3.55 o
   3   1   9         24.28         19.73         5.38 o
   4   1   9          1.21          0.00         2.81 o
   5   1   9          1.09         -0.16         2.99 o
   6   1   9          0.39          0.11         3.48 o
   1   2   9         13.31         12.25         2.93 o
   2   2   9          5.78          4.61         3.11 o
   3   2   9          0.97          0.61         3.29 o
   4   2   9          9.29          2.77         5.18 o
   5   2   9         16.93         10.94         4.40 o
   6   2   9          4.93          0.97         4.05 o
   0   3   9         38.92         47.36         8.46 o
   1   3   9          7.77          7.78         3.36 o
   2   3   9         16.81         12.43         4.63 o
   3   3   9          8.49          3.99         4.70 o
   4   3   9          4.24          0.39         4.63 o
   5   3   9          0.48         -2.61         4.29 o
   6   3   9          2.36         -1.56         3.61 o
   1   4   9         12.59         10.78         3.72 o
   2   4   9         30.97         25.88         5.04 o
   3   4   9         10.95         11.57         4.98 o
   4   4   9         12.55          8.09         5.92 o
   5   4   9          5.08          6.09         5.75 o
   6   4   9          3.82          7.89         5.10 o
   0   5   9          0.53         -0.52         3.86 o
   1   5   9          2.01          0.60         2.90 o
   2   5   9          9.96         12.48         4.09 o
   3   5   9          1.11          0.06         3.14 o
   4   5   9          9.20          5.56         5.49 o
   5   5   9         14.56         11.48         6.67 o
   1   6   9          0.69         -2.62         2.62 o
   2   6   9         11.44         12.34         4.43 o
   3   6   9         12.72          7.11         3.88 o
   4   6   9          0.60          1.88         3.71 o
   5   6   9          4.43          6.75         6.02 o
   0   7   9         13.49         12.32         8.56 o
   1   7   9          0.20          2.41         3.11 o
   2   7   9          4.76          3.54         3.75 o
   3   7   9          6.29          2.97         3.66 o
   4   7   9          5.35          1.61         3.65 o
   5   7   9          4.05          3.50         4.73 o
   1   8   9          3.37          2.10         3.46 o
   2   8   9          0.27         -2.91         3.26 o
   3   8   9          1.78          0.02         3.49 o
   4   8   9          9.36         10.96         4.70 o
   0   9   9         21.01         12.91         9.13 o
   1   9   9          3.00          4.22         3.77 o
   2   9   9          5.05          2.49         3.68 o
   3   9   9          6.02          7.79         4.58 o
   4   9   9          5.51          7.38         4.52 o
   1  10   9          3.06         -0.39         3.56 o
   2  10   9          0.69          1.64         3.85 o
   3  10   9          1.86          0.82         4.10 o
   0  11   9         17.17         10.47        10.41 o
   1  11   9          1.64          0.86         4.50 o
   2  11   9          5.66          5.69         4.41 o
   1  12   9          1.73          2.38         4.95 o
   0   0  10          0.28          9.96         7.40 o
   2   0  10         28.27         13.72         8.59 o
   4   0  10         16.50         13.14         5.87 o
   1   1  10         10.77         11.24         3.34 o
   2   1  10          1.47         -1.60         2.89 o
   3   1  10          2.06          3.09         3.80 o
   4   1  10          0.09         -0.36         3.11 o
   5   1  10          9.76          9.13         4.98 o
   0   2  10         13.94         21.63         6.73 o
   1   2  10         23.46         23.55         4.69 o
   2   2  10         14.62         13.90         5.80 o
   3   2  10          2.62          4.44         4.92 o
   4   2  10          0.30          1.84         4.91 o
   5   2  10          1.57          2.71         4.48 o
   1   3  10          4.09          1.20         3.08 o
   2   3  10          5.64          6.24         4.31 o
   3   3  10          1.11          3.60         6.25 o
   4   3  10          0.50          1.08         5.09 o
   5   3  10          5.48          4.67         4.24 o
   0   4  10          0.98          1.45         4.14 o
   1   4  10          4.46          4.12         3.57 o
   2   4  10          3.97          1.95         3.31 o
   3   4  10          6.35          3.76         5.09 o
   4   4  10          7.09          6.06         5.64 o
   1   5  10          1.81          0.54         3.37 o
   2   5  10          0.76         -2.45         3.02 o
   3   5  10          5.00          2.95         4.33 o
   4   5  10          2.73         -2.30         5.04 o
   0   6  10          0.18          5.07         7.87 o
   1   6  10          2.30         -0.03         3.27 o
   2   6  10          0.60          1.46         3.55 o
   3   6  10          3.72          4.76         4.05 o
   4   6  10          1.02          1.20         4.44 o
   1   7  10         10.39         11.50         4.54 o
   2   7  10          0.30          0.85         3.72 o
   3   7  10          1.74          2.23         4.03 o
   0   8  10          2.66          7.87         8.98 o
   1   8  10          1.53          3.21         4.67 o
   2   8  10          0.09          0.26         3.54 o
   3   8  10          2.59          3.96         4.22 o
   1   9  10          1.79          0.15         4.42 o
   2   9  10          4.19          3.09         4.17 o
   0  10  10          4.79         -2.45         8.02 o
   1  10  10          5.38          4.69         5.39 o
   2   0  11         13.64          5.69         5.60 o
   0   1  11          8.05          5.44         5.18 o
   1   1  11         14.56         14.07         5.18 o
   2   1  11          5.25          3.21         4.64 o
   3   1  11          0.16         -1.10         3.55 o
   1   2  11          1.78          0.59         3.86 o
   2   2  11          0.29          3.76         4.18 o
   3   2  11          1.21         -0.46         4.98 o
   0   3  11          0.10          2.33         6.95 o
   1   3  11          5.79          8.48         4.36 o
   2   3  11          9.96         11.13         4.95 o
   3   3  11          0.17          5.66         4.64 o
   1   4  11          2.25          0.83         3.45 o
   2   4  11          2.96          1.82         4.23 o
   3   4  11          1.42         -2.04         4.16 o
   0   5  11          1.19          1.10         7.63 o
   1   5  11          2.05          1.62         3.72 o
   2   5  11          1.75          2.75         4.59 o
   1   6  11          2.77          3.53         4.91 o
   2   6  11          4.13         -0.42         3.95 o
   0   7  11          1.84         -1.04         8.80 o
   1   7  11          1.22          1.79         4.73 o
                                                
